# Supplementary material for: Genetic characteristics of soybean resistance to HG type 0 and HG type 1.2.3.5.7 of the cyst nematode analyzed by genome-wide association mapping
Source: BMC Genomics. 2015 Aug 13;16(1):598. doi: 10.1186/s12864-015-1800-1 (PMC4542112; doi:10.1186/s12864-015-1800-1)
Supplement: Additional file 2: — SNP list of 440 soybean accessions. (ZIP 2495 kb) [file 12864_2015_1800_MOESM2_ESM.zip]

Archive with 2 entries (1 files):
- Additional file 2/G.max_440sample_snplist.txt
- Additional file 2/
