# Supplementary material for: Genetic characteristics of soybean resistance to HG type 0 and HG type 1.2.3.5.7 of the cyst nematode analyzed by genome-wide association mapping
Source: BMC Genomics. 2015 Aug 13;16(1):598. doi: 10.1186/s12864-015-1800-1 (PMC4542112; doi:10.1186/s12864-015-1800-1)
Supplement: Additional file 2: — SNP list of 440 soybean accessions. (ZIP 2495 kb) [file 12864_2015_1800_MOESM2_ESM.zip › Additional file 2/G.max_440sample_snplist.txt]

Gm01	114	A	A	A	A	A	A	A	A	A	A	A	A	A	A	A	A	A	A	A	C	A	A	C	A	A	C	A	C	A	A	A	A	A	A	A	A	A	A	A	A	A	A	A	A	A	A	A	A
Gm01	32323	C	C	C	C	G	C	G	C	C	C	C	G	C	G	G	C	C	C	G	C	C	G	S	G	C	C	C	C	C	C	G	G	C	G	G	C	C	C	C	C	C	C	G	G	C	G	C	G
Gm01	32357	G	G	G	G	A	G	A	G	G	G	G	A	G	G	G	G	G	G	G	G	G	G	R	G	G	G	G	G	G	G	A	A	G	A	A	G	G	G	G	G	G	G	A	G	G	G	G	A
Gm01	59383	A	A	A	A	C	A	C	A	A	A	A	C	A	C	C	A	A	A	C	A	A	C	A	C	A	A	A	A	A	A	C	C	A	C	C	A	A	A	A	A	A	A	C	C	A	C	A	C
Gm01	83640	G	G	G	G	T	K	T	G	G	G	G	T	G	G	G	G	G	G	G	G	G	G	T	G	G	G	G	G	G	G	T	T	G	T	T	G	G	G	G	G	G	G	T	G	G	G	G	T
Gm01	121891	G	G	G	G	A	G	A	G	G	G	G	A	G	A	A	G	G	G	A	G	G	A	R	A	G	G	G	A	R	G	A	A	G	A	A	G	G	G	G	G	G	G	A	A	G	A	G	A
Gm01	123737	C	C	C	C	C	C	C	C	C	C	C	C	C	T	T	C	C	C	T	C	C	T	C	T	C	C	C	C	C	C	C	C	C	C	C	C	C	C	C	C	C	C	C	C	C	C	C	C
Gm01	131171	C	C	C	C	A	C	A	C	C	C	C	A	C	A	A	C	C	C	A	C	C	A	C	A	C	C	C	A	C	C	A	A	C	A	A	C	C	C	C	C	C	C	A	A	C	A	C	A
Gm01	176123	A	A	A	M	A	A	A	A	A	A	A	A	A	A	A	A	C	A	A	M	A	A	A	A	A	A	A	A	A	A	A	A	A	A	M	A	A	A	A	A	M	A	A	A	A	A	A	M
Gm01	235065	A	A	A	A	G	A	G	A	A	A	A	G	A	G	G	A	A	A	G	A	A	G	A	G	A	A	A	G	A	A	G	G	A	G	G	A	A	A	A	A	A	A	G	G	A	G	A	G
Gm01	240458	C	C	C	C	C	C	A	C	C	C	C	A	C	C	C	C	C	C	C	C	C	C	M	C	C	C	C	C	C	C	A	A	C	A	C	C	C	C	C	C	C	C	A	C	C	C	C	C
Gm01	296670	A	C	A	A	A	A	A	C	A	C	A	A	C	A	A	C	A	A	A	A	A	A	A	A	A	A	C	A	A	A	A	A	C	A	A	C	A	C	A	C	A	A	A	A	A	C	A	A
Gm01	343209	T	T	A	A	T	A	T	T	T	T	A	A	T	A	A	T	T	T	A	T	T	A	A	A	T	T	T	A	T	T	T	T	T	A	A	T	T	T	T	T	T	T	A	A	T	A	A	T
Gm01	368604	A	A	A	A	A	A	A	A	A	A	A	A	A	A	A	A	A	A	A	A	A	A	A	A	A	A	A	A	A	A	A	A	A	A	A	A	A	A	M	C	M	A	A	A	A	A	A	A
Gm01	368606	A	A	A	A	A	A	A	A	A	A	M	A	A	A	A	A	A	A	A	A	A	A	A	A	A	M	A	A	A	A	A	A	A	A	A	A	A	A	A	A	A	A	A	A	A	A	A	A
Gm01	393692	A	G	A	A	A	A	A	A	A	G	A	A	G	A	A	A	A	G	G	A	A	A	A	A	A	A	G	A	G	A	G	G	G	A	A	G	G	A	A	G	G	G	A	A	A	A	A	A
Gm01	431777	G	A	G	G	G	G	G	G	G	A	G	G	A	G	G	G	G	A	A	G	G	G	G	G	G	G	A	G	A	G	A	A	A	G	G	A	A	G	G	A	A	A	G	G	G	G	G	G
Gm01	432178	T	C	T	T	T	T	T	T	T	C	T	T	C	T	T	T	T	C	C	T	T	T	T	T	T	T	C	T	C	T	C	C	C	T	T	C	C	T	T	C	C	C	T	T	T	T	T	T
Gm01	432198	C	T	C	C	C	C	C	C	C	T	C	C	T	C	C	C	C	T	T	C	C	C	C	C	C	C	T	C	T	C	T	T	T	C	C	T	T	C	C	T	T	T	C	C	C	C	C	C
Gm01	450146	A	T	T	T	A	T	T	T	A	T	T	T	T	T	T	A	A	T	T	A	A	T	A	T	A	A	T	T	T	A	T	T	T	T	T	T	T	A	A	T	T	T	T	T	A	T	T	A
Gm01	476960	A	G	G	G	A	G	G	G	A	G	G	G	G	G	G	A	A	G	G	A	A	G	G	G	A	A	G	G	G	A	G	G	G	G	G	G	G	A	A	G	G	G	G	G	A	G	G	A
Gm01	476979	T	G	G	G	T	G	G	G	T	G	G	G	G	G	G	T	T	G	G	T	T	G	G	G	T	T	G	G	G	T	G	G	G	G	G	G	G	T	T	G	G	G	G	G	T	G	G	T
Gm01	477407	T	C	C	C	T	T	T	T	T	C	C	C	C	C	C	T	T	C	C	T	T	C	C	C	T	T	C	T	C	T	C	C	C	C	C	C	C	T	T	C	C	C	C	T	T	C	C	T
Gm01	477821	C	C	C	C	C	T	C	C	T	C	C	C	C	C	C	T	C	C	C	T	T	C	C	C	T	T	C	C	C	T	C	C	C	C	C	C	C	T	T	C	C	C	C	C	T	C	C	T
Gm01	478203	G	G	G	G	G	C	G	C	G	G	G	G	G	G	G	G	G	G	G	G	G	C	G	G	G	G	G	G	G	G	G	G	G	G	G	G	G	G	G	G	G	G	G	C	G	G	G	G
Gm01	524236	A	A	A	C	A	C	C	C	A	A	C	C	A	A	A	A	A	A	A	A	A	C	M	C	A	A	A	A	A	A	A	A	A	C	C	A	A	A	A	A	A	A	A	A	C	C	C	A
Gm01	524238	M	A	A	M	A	A	A	M	A	A	A	A	A	A	A	A	A	A	A	A	A	A	A	A	A	A	A	A	A	A	A	A	A	A	A	A	A	M	A	A	A	A	A	A	A	A	A	C
Gm01	524545	G	G	G	A	G	A	A	A	G	G	A	A	G	G	G	G	G	G	G	G	G	A	R	A	G	G	G	G	G	G	G	G	G	A	G	G	G	G	G	G	G	G	G	A	G	A	A	G
Gm01	546000	A	A	A	A	M	A	A	A	A	A	A	A	A	A	A	A	A	A	A	A	A	A	A	A	A	A	A	A	A	A	A	A	A	A	A	A	A	A	A	A	A	A	M	A	A	A	A	A
Gm01	549775	T	T	T	T	T	T	T	T	T	T	T	T	T	T	T	T	T	T	T	T	T	T	T	T	T	T	T	T	T	K	T	T	K	T	G	T	T	T	G	T	T	T	T	T	T	T	T	T
Gm01	565848	C	C	C	C	C	C	C	A	C	C	C	C	C	C	C	C	C	A	C	C	C	C	C	C	C	C	C	C	C	C	A	C	M	C	C	C	C	C	C	C	C	C	C	C	C	C	C	C
Gm01	597916	G	G	G	G	G	G	G	G	G	G	G	G	R	G	G	R	G	G	G	G	G	G	G	G	G	G	G	G	G	G	G	G	G	G	G	G	G	G	G	G	G	G	G	G	G	G	G	G
Gm01	597944	T	T	T	G	T	G	T	G	T	T	G	G	T	T	T	T	T	G	T	T	T	G	K	G	T	T	T	T	T	T	G	G	T	T	T	T	T	T	T	T	T	T	T	G	G	G	G	T
Gm01	612790	A	A	A	G	A	G	A	G	A	A	G	G	A	A	A	A	A	G	A	A	A	G	A	G	A	A	A	A	A	A	G	G	A	A	A	A	A	A	A	A	A	A	A	G	A	G	G	A
Gm01	624418	T	T	T	C	T	C	T	C	T	T	C	C	T	T	T	T	T	C	T	T	T	C	T	C	T	T	T	T	T	T	C	C	T	T	T	T	T	T	T	T	T	T	T	C	T	C	C	T
Gm01	645875	G	G	G	A	G	A	G	A	G	G	A	A	G	G	G	G	G	A	G	G	G	A	A	A	G	G	G	G	G	G	A	A	G	G	G	G	G	G	G	G	G	G	G	A	G	A	A	G
Gm01	651047	C	C	C	A	C	A	C	A	C	C	A	A	C	C	A	C	C	A	C	C	C	A	M	A	A	C	C	C	C	C	A	A	C	C	A	C	C	C	C	C	C	A	A	A	C	A	A	C
Gm01	741314	G	G	G	G	G	G	G	G	G	G	G	G	G	G	G	G	G	G	G	G	G	G	G	G	G	G	G	G	G	G	G	G	G	G	G	G	G	G	G	G	G	G	G	G	G	G	G	G
Gm01	741339	T	T	T	K	T	T	T	T	T	T	T	T	T	T	T	T	T	T	T	T	T	T	T	T	T	T	T	T	T	K	T	T	T	T	G	T	T	T	T	T	G	T	T	T	K	T	T	T
Gm01	775288	T	A	A	T	A	T	A	T	T	A	T	T	A	A	A	A	A	T	A	T	A	T	A	T	T	T	A	A	A	A	A	T	A	A	T	A	A	A	T	A	A	T	T	A	T	T	T	A
Gm01	827600	A	G	A	A	A	A	R	A	A	A	A	A	A	A	A	A	G	A	A	A	A	A	A	A	A	A	A	A	A	A	A	A	A	A	A	A	A	R	A	A	A	A	A	A	A	A	A	A
Gm01	845927	C	T	T	C	T	C	T	C	C	T	C	C	T	T	C	T	T	C	T	C	T	C	C	C	T	T	T	T	T	T	T	T	T	T	C	T	T	T	C	T	T	C	C	T	C	C	C	T
Gm01	851163	C	C	C	T	C	T	C	T	C	C	T	C	C	T	C	C	C	C	C	C	C	C	T	T	C	C	C	C	C	C	C	C	C	C	C	C	C	C	C	C	C	C	C	C	C	T	T	Y
Gm01	858889	C	C	C	T	C	T	C	T	C	C	T	C	C	T	C	C	C	C	C	C	C	C	T	T	C	C	C	C	C	C	T	C	C	C	T	C	C	C	C	C	C	C	C	C	C	T	T	C
Gm01	858920	T	T	T	C	T	C	T	C	T	T	C	T	T	C	T	T	T	T	T	T	T	T	C	C	T	T	T	T	T	T	C	T	T	T	C	T	T	T	T	T	T	T	T	T	T	C	C	T
Gm01	858927	A	A	A	C	A	A	A	A	A	A	A	A	A	A	A	A	A	A	A	A	A	A	A	A	A	A	A	A	A	A	A	A	A	A	A	A	C	A	A	A	A	A	A	A	A	A	A	A
Gm01	859344	T	T	T	A	T	A	T	A	T	T	A	T	T	T	T	T	T	T	T	T	T	T	A	A	T	T	T	T	T	T	A	T	T	T	T	T	T	T	T	T	T	T	T	T	T	A	A	T
Gm01	919288	C	T	T	C	T	C	T	C	C	T	C	T	T	C	T	T	T	T	T	T	T	C	C	C	T	C	T	T	T	C	C	C	T	C	C	T	T	T	T	T	T	C	T	T	T	C	C	T
Gm01	920634	A	A	A	M	A	A	A	A	A	A	A	A	A	A	A	A	A	A	A	A	A	A	A	A	A	A	A	A	A	A	A	A	A	A	A	A	C	A	A	A	A	A	A	A	A	A	A	A
Gm01	926883	T	A	T	T	T	T	T	T	T	T	T	T	T	T	T	T	T	W	T	T	T	T	A	T	T	T	T	T	T	T	T	T	T	T	A	T	T	T	T	T	T	T	T	T	T	T	T	T
Gm01	970617	T	T	T	T	T	T	T	T	T	T	T	T	T	T	T	T	T	T	T	T	T	T	T	T	T	T	T	T	T	T	K	T	T	T	T	T	T	T	T	T	T	T	T	T	T	T	T	T
Gm01	980914	A	A	A	G	A	G	A	A	A	A	G	G	A	G	G	A	G	A	A	A	G	A	A	G	A	A	A	G	A	G	A	A	A	R	A	A	A	A	A	A	A	A	A	A	A	G	G	A
Gm01	981256	T	T	T	C	T	C	T	T	T	T	C	C	T	C	C	T	C	T	T	T	C	T	T	C	T	T	T	C	T	C	T	T	T	C	T	T	T	T	T	T	T	T	T	T	T	C	C	T
Gm01	994612	G	G	A	G	A	G	A	A	A	G	G	G	G	A	A	G	A	A	G	A	A	A	A	G	G	A	G	A	A	A	A	A	G	A	A	G	G	A	A	G	G	A	A	G	A	G	G	A
Gm01	994619	A	A	G	A	G	A	G	G	G	A	A	A	A	A	A	A	A	G	A	G	A	G	G	A	A	G	A	A	G	A	G	G	A	A	G	A	A	G	G	A	A	G	G	A	G	A	A	G
Gm01	1039374	A	A	A	C	A	C	A	A	A	A	C	C	A	C	A	A	A	A	A	A	A	A	A	C	A	A	A	A	A	A	A	A	A	A	A	A	A	A	A	A	A	A	A	A	A	C	C	A
Gm01	1044458	T	T	T	T	T	T	T	T	T	T	T	G	T	T	T	T	T	T	T	T	K	T	T	K	T	T	T	T	T	T	T	T	T	T	K	T	K	T	K	T	K	T	T	T	T	T	T	T
Gm01	1084870	T	T	T	G	T	T	T	T	T	T	T	T	T	T	T	T	T	T	T	T	K	T	T	G	T	T	T	T	T	T	T	T	T	T	T	T	T	T	T	T	G	T	T	T	T	T	T	T
Gm01	1085298	T	T	T	T	T	T	T	T	G	T	T	T	T	T	T	T	T	T	T	T	T	T	T	T	T	T	T	T	T	T	T	T	T	T	T	T	T	T	T	T	G	T	T	K	T	T	T	T
Gm01	1199732	A	A	A	A	A	A	M	A	A	A	A	A	A	A	A	A	A	A	A	A	A	A	A	A	A	A	A	A	A	A	A	A	A	A	A	A	A	A	A	A	A	A	A	A	A	A	A	A
Gm01	1276269	A	A	G	A	G	A	G	A	A	A	A	A	A	A	G	A	A	G	A	A	A	A	A	A	A	A	A	A	G	A	A	A	A	A	A	A	A	A	A	G	A	A	A	A	A	G	A	G
Gm01	1318071	A	A	A	A	A	A	A	A	A	A	A	A	A	A	A	A	A	A	A	A	A	A	T	A	A	A	A	A	A	A	A	A	A	A	A	A	A	A	T	A	A	A	A	A	T	A	A	A
Gm01	1330790	C	C	C	C	C	C	C	C	C	C	C	C	G	C	C	S	C	C	C	C	C	C	C	C	C	C	C	C	C	C	C	C	C	C	C	C	C	C	C	C	C	C	C	G	C	C	C	C
Gm01	1342157	C	C	G	G	C	G	G	G	G	C	G	G	C	G	G	C	G	G	C	C	G	C	G	C	G	G	C	G	C	G	G	G	G	G	G	C	C	C	G	C	G	C	C	C	G	G	G	G
Gm01	1474668	T	T	T	T	T	T	T	T	T	T	T	T	T	T	T	T	A	W	T	T	T	T	T	T	T	T	T	T	T	T	T	T	T	T	W	T	T	T	T	T	T	T	T	T	T	T	T	T
Gm01	1474670	C	C	C	C	C	C	C	C	C	C	C	C	C	C	C	C	C	C	C	C	C	C	C	A	C	C	C	C	C	C	C	C	C	C	M	C	M	C	C	C	M	C	C	C	C	C	C	C
Gm01	1481883	T	G	T	G	T	G	T	G	T	G	G	G	G	G	G	G	G	T	G	T	T	G	G	G	T	T	T	G	G	G	T	T	T	G	G	G	G	T	T	T	T	G	T	T	T	G	G	T
Gm01	1537408	A	R	A	R	A	A	A	A	A	A	A	A	A	A	G	A	R	A	A	A	A	A	A	A	A	G	G	A	A	A	A	A	G	A	A	A	A	A	A	G	G	A	A	G	A	A	A	A
Gm01	1537411	A	M	A	M	A	A	A	A	A	A	A	A	A	A	C	A	M	A	A	A	A	A	A	A	A	C	C	A	A	A	A	A	C	A	A	A	A	A	A	C	C	A	A	C	A	A	A	A
Gm01	1599209	A	A	G	G	G	G	G	G	A	G	G	G	G	G	G	G	A	G	G	A	A	G	A	G	G	G	G	G	G	G	A	A	G	A	A	G	G	G	A	G	G	G	A	G	G	G	G	G
Gm01	1676281	C	C	C	T	C	T	C	T	C	C	C	T	C	C	C	C	C	C	C	C	C	C	Y	C	C	C	C	C	C	C	C	C	C	C	C	C	C	C	C	C	C	T	C	C	C	C	T	C
Gm01	1676283	A	A	A	T	A	T	A	T	A	A	A	T	A	A	A	T	A	A	A	A	A	A	W	A	A	A	A	A	A	A	A	A	A	A	A	A	A	A	A	A	A	T	A	A	A	A	T	A
Gm01	1676285	G	G	G	A	G	A	G	A	G	G	G	A	G	G	G	A	G	G	G	G	G	G	R	G	G	G	G	G	G	G	G	G	G	G	G	G	G	G	G	G	G	A	G	G	G	G	A	G
Gm01	1676707	A	A	A	G	A	G	A	G	A	A	A	G	A	A	A	G	A	A	A	A	A	A	R	A	A	A	A	A	A	A	A	A	A	A	A	A	A	A	A	A	A	G	A	A	A	A	G	A
Gm01	1691719	C	T	T	T	T	T	T	T	C	T	T	T	T	T	C	T	C	C	T	C	T	T	C	C	T	T	T	T	T	T	C	T	T	C	T	T	T	T	T	T	T	T	T	T	T	C	T	T
Gm01	1692078	A	A	A	A	A	A	A	A	A	A	A	A	A	A	M	M	A	A	A	A	A	A	A	M	C	A	A	A	A	A	C	A	A	A	A	A	A	A	A	A	M	A	A	M	A	A	A	A
Gm01	1705636	G	G	G	A	G	A	G	A	G	G	G	A	G	G	G	G	G	G	G	G	G	G	A	G	G	G	G	G	G	G	G	G	G	G	G	G	G	G	G	G	G	A	G	G	G	G	A	G
Gm01	1706083	A	A	A	A	A	A	A	G	A	A	A	A	A	A	A	A	A	A	A	A	A	A	A	A	A	A	A	A	A	A	A	A	A	A	A	A	A	A	A	A	A	A	A	A	A	A	A	A
Gm01	1753291	C	A	A	A	A	A	A	C	A	A	A	A	A	A	A	C	A	C	C	A	A	A	A	C	A	A	A	A	A	A	C	M	A	A	A	A	A	A	A	C	A	A	A	M	A	C	A	A
Gm01	1784681	C	C	C	A	C	A	C	A	C	C	A	A	C	A	C	A	C	A	A	C	C	C	C	C	A	C	C	C	C	C	C	C	C	C	A	C	C	C	A	A	A	C	C	A	A	A	C	C
Gm01	1824070	A	A	A	T	A	T	A	A	A	A	A	T	A	A	A	T	A	T	A	A	A	T	A	A	T	A	A	A	A	A	A	A	A	A	T	A	A	A	T	A	T	A	A	A	T	A	A	A
Gm01	1824417	T	T	T	G	T	G	T	T	T	T	G	G	T	T	G	G	T	G	T	G	T	G	G	T	G	T	T	G	T	T	T	T	T	G	G	T	T	T	G	G	G	G	G	T	G	G	T	T
Gm01	1835040	G	G	G	G	G	G	G	G	G	G	G	G	G	G	R	G	G	G	G	G	G	G	G	G	G	G	G	G	G	G	G	G	G	R	G	G	G	G	G	A	G	A	G	R	G	G	G	G
Gm01	1846895	T	T	T	T	T	T	K	T	T	T	T	T	T	T	T	T	T	T	T	T	T	T	T	T	T	T	T	T	G	T	K	T	T	T	T	T	K	T	T	T	T	T	T	T	T	K	T	T
Gm01	1847453	A	A	A	A	A	A	A	A	A	A	A	A	A	A	A	A	A	A	A	A	A	A	A	A	A	A	A	A	A	A	A	A	A	A	A	A	A	A	A	G	A	A	A	A	A	A	A	A
Gm01	1884255	T	T	T	T	T	T	T	T	T	T	T	T	T	T	T	T	T	T	T	T	T	T	T	T	G	T	T	T	T	T	T	T	T	T	T	T	T	T	G	T	G	T	T	T	G	T	T	T
Gm01	1884544	A	R	A	A	A	A	A	A	A	A	A	A	A	A	G	A	A	A	A	A	A	G	A	A	A	A	A	A	A	G	A	A	A	A	A	A	A	A	A	A	A	A	A	A	A	A	A	G
Gm01	1929268	C	C	C	C	C	C	C	C	A	C	C	C	C	C	C	C	C	C	C	A	C	A	C	C	C	C	C	A	C	C	C	C	C	A	C	C	C	C	C	C	C	C	A	A	C	A	A	C
Gm01	2014029	C	C	C	C	C	C	C	C	C	C	C	C	C	C	C	C	C	C	C	C	C	C	C	A	C	C	C	C	C	C	C	C	C	C	C	C	C	C	C	C	C	A	C	C	C	C	C	C
Gm01	2017361	T	C	C	T	C	T	C	C	C	C	T	C	C	C	C	C	C	T	T	C	T	T	Y	C	C	C	C	T	C	T	T	T	C	C	C	C	C	C	C	C	C	T	C	C	C	C	T	C
Gm01	2162551	G	T	T	T	T	T	T	T	T	T	T	G	T	T	T	T	T	G	G	T	G	T	T	T	T	T	T	G	T	T	G	G	T	T	T	T	T	T	T	T	T	T	T	G	T	T	T	T
Gm01	2162876	A	A	A	A	A	A	A	A	A	A	A	C	A	A	A	A	A	A	A	A	A	A	A	A	A	A	A	A	A	A	A	A	A	A	A	A	A	A	A	A	A	A	A	C	A	A	A	A
Gm01	2184848	G	C	C	C	C	C	C	C	C	C	C	C	C	C	C	C	C	G	G	C	G	C	C	C	C	C	C	G	C	C	G	G	C	C	C	C	C	C	C	C	C	C	C	C	C	C	C	C
Gm01	2194371	C	C	C	C	C	C	C	C	C	C	C	C	C	C	C	C	C	C	C	C	C	C	C	T	C	C	C	C	C	C	C	C	C	C	C	C	C	C	C	C	C	T	T	T	C	C	C	C
Gm01	2223332	T	T	T	T	T	T	T	T	T	T	T	T	T	T	T	T	T	G	T	T	T	T	T	T	T	T	T	T	T	T	T	T	T	T	T	T	T	T	T	T	T	T	T	T	T	T	T	T
Gm01	2230497	G	C	C	C	C	C	C	C	C	C	C	C	C	C	C	C	C	G	G	G	G	C	C	G	G	C	C	G	C	C	G	G	C	C	C	C	C	C	C	C	C	C	C	C	C	C	C	C
Gm01	2230506	A	T	T	T	T	T	T	T	T	T	T	T	T	T	T	T	T	A	A	T	A	T	T	A	A	T	T	A	T	T	A	A	T	T	T	T	T	T	T	T	T	T	T	T	T	T	T	T
Gm01	2352139	C	C	C	C	C	C	C	C	T	C	C	T	C	C	C	C	C	C	C	T	C	C	T	C	C	C	C	C	C	C	C	C	C	C	C	C	C	C	C	C	C	C	T	Y	C	C	C	C
Gm01	2355845	G	A	A	A	A	A	A	G	G	A	A	A	A	A	A	A	A	G	G	A	G	G	G	G	G	A	A	G	A	G	G	G	A	A	A	A	A	A	A	G	A	G	A	A	A	G	A	A
Gm01	2355876	C	G	G	G	G	G	G	C	C	G	G	G	G	G	G	G	G	C	C	G	C	C	C	C	C	G	G	C	G	C	C	C	G	G	G	G	G	G	G	C	G	C	G	G	G	C	G	G
Gm01	2355877	C	T	T	T	T	T	T	C	C	T	T	T	T	T	Y	T	T	C	C	T	C	C	C	C	C	T	T	C	T	C	C	C	T	T	T	T	T	T	T	C	T	C	T	T	T	T	T	T
Gm01	2362070	G	C	C	C	G	C	C	G	G	C	G	C	C	C	C	C	C	G	G	C	G	G	G	G	G	G	G	G	G	G	G	G	C	C	C	C	G	C	S	G	G	G	G	C	G	G	C	C
Gm01	2362073	T	C	C	C	T	C	C	T	T	C	T	C	C	C	C	C	C	T	T	C	T	T	T	T	T	T	T	T	T	T	T	T	C	C	C	C	T	C	Y	T	T	T	T	C	T	T	C	C
Gm01	2388251	G	G	G	G	G	G	G	G	G	G	G	G	G	G	G	G	G	G	G	G	G	G	G	K	G	G	G	G	G	G	G	G	G	G	T	G	G	G	G	G	G	G	G	G	G	G	G	G
Gm01	2410875	T	T	T	T	T	T	T	T	T	T	T	T	T	T	T	T	T	T	T	T	T	T	T	T	T	T	T	T	G	T	T	T	T	T	T	T	T	T	T	K	T	T	T	T	T	T	T	T
Gm01	2481423	A	A	A	A	A	A	A	A	G	A	A	A	G	A	A	G	A	A	A	G	A	A	A	A	A	G	A	A	A	A	A	A	A	G	G	A	A	A	G	A	A	A	A	R	G	A	A	A
Gm01	2526503	C	C	C	C	C	C	C	C	T	C	C	C	C	C	C	C	C	C	C	T	C	C	C	C	C	T	C	C	C	C	C	C	C	T	T	C	C	C	T	C	C	C	C	C	T	C	C	C
Gm01	2526516	T	T	T	T	T	T	T	T	G	T	T	T	T	T	T	T	T	T	G	G	T	G	T	T	T	G	T	T	T	T	T	T	T	G	G	T	T	T	G	T	T	T	T	T	G	T	T	T
Gm01	2554199	A	A	A	A	A	A	A	A	A	A	A	A	A	A	A	A	A	M	A	C	A	A	A	A	A	A	A	A	A	A	A	A	A	A	A	A	A	A	M	A	A	A	A	A	A	A	A	A
Gm01	2635762	G	G	G	G	G	G	G	T	G	G	G	G	G	G	G	T	G	G	T	G	G	G	K	T	G	G	G	T	G	T	G	G	G	T	G	G	G	G	T	T	G	T	G	G	G	G	G	G
Gm01	2651249	T	T	T	T	T	T	T	K	T	T	T	K	T	T	T	G	T	T	T	K	T	T	T	T	T	T	T	T	T	K	K	T	T	T	T	T	T	K	T	T	K	T	T	T	T	T	T	T
Gm01	2654378	T	T	T	T	T	T	T	T	T	T	T	T	T	T	T	T	T	T	T	T	T	T	T	T	T	T	T	T	T	T	T	T	T	T	T	T	T	T	T	T	T	T	T	T	T	T	T	T
Gm01	2750779	A	A	A	A	A	A	A	A	A	A	A	G	G	A	A	G	A	A	A	A	A	G	A	A	A	A	A	A	A	A	G	G	A	A	A	A	A	A	A	A	A	A	A	A	A	A	A	A
Gm01	2772581	T	T	T	T	T	T	T	T	T	T	T	G	T	T	T	G	T	T	T	T	T	T	T	T	T	T	G	T	T	T	T	T	T	T	T	T	T	T	T	T	T	T	T	G	T	K	T	G
Gm01	2945551	C	T	T	T	T	T	T	T	T	T	T	T	T	T	T	T	T	T	T	T	C	C	T	T	T	T	T	T	T	T	T	T	T	T	T	T	T	T	T	T	T	C	T	T	T	Y	T	Y
Gm01	3006160	A	A	A	A	A	A	A	A	A	A	A	A	A	A	A	A	A	A	M	A	A	A	A	A	A	A	A	A	A	A	A	A	A	A	A	A	A	A	M	A	A	A	A	A	A	A	A	A
Gm01	3046890	G	G	G	G	G	G	G	T	G	G	G	G	G	G	G	G	T	G	G	T	G	T	G	G	G	G	G	G	G	T	T	T	G	G	G	G	G	G	G	G	G	T	G	G	G	T	G	G
Gm01	3079635	G	G	G	G	G	G	G	G	G	G	G	A	G	G	G	G	G	G	G	G	G	G	G	G	G	G	G	G	G	G	G	G	G	G	G	G	G	G	G	G	G	G	G	G	G	G	G	G
Gm01	3080035	G	T	T	T	T	T	G	G	G	T	T	G	G	G	G	G	G	G	G	G	G	G	G	G	G	G	T	G	T	T	G	G	T	T	G	T	T	T	G	T	G	G	G	G	G	G	T	G
Gm01	3132795	A	A	A	A	A	M	A	A	A	A	A	A	A	A	A	A	A	A	A	A	A	A	A	A	A	A	A	A	A	A	A	A	A	A	A	A	A	M	A	A	A	A	A	A	C	A	A	A
Gm01	3138716	C	T	T	T	T	T	T	T	C	T	T	C	C	T	T	T	C	T	C	T	T	C	T	T	T	T	T	T	T	T	T	T	T	T	T	T	T	T	T	T	T	C	T	C	T	C	T	T
Gm01	3151029	T	G	T	T	T	T	T	T	T	T	T	T	T	T	T	T	T	T	T	T	T	T	T	T	T	T	T	T	T	T	T	T	T	T	T	T	T	T	T	T	T	T	T	T	T	T	T	T
Gm01	3232659	G	G	G	G	G	G	G	G	G	G	G	G	G	G	G	G	G	G	G	G	G	A	G	G	G	G	G	G	G	G	G	G	G	G	G	G	G	G	G	G	G	G	G	G	G	A	G	G
Gm01	3232672	G	G	G	G	G	G	G	G	G	G	G	G	G	G	G	G	G	G	G	G	G	T	G	G	G	G	G	G	G	G	G	G	G	G	G	G	G	G	G	G	G	G	G	G	G	T	G	G
Gm01	3232682	A	A	A	A	A	A	A	A	A	A	A	A	A	A	A	A	C	A	A	M	A	A	A	M	A	A	A	A	A	A	M	A	A	A	A	A	A	A	A	A	A	A	A	C	A	A	A	A
Gm01	3271803	C	C	C	C	C	C	C	C	C	C	C	C	C	C	C	C	C	C	C	C	C	T	C	C	C	C	C	C	C	C	C	C	C	C	C	C	C	C	C	C	T	C	C	C	C	T	C	C
Gm01	3282523	G	A	G	G	G	A	G	G	A	A	G	G	A	G	G	A	G	G	A	A	G	G	G	G	G	G	G	A	A	G	A	A	A	A	G	A	A	G	G	A	G	G	G	A	G	G	A	A
Gm01	3288711	T	T	T	T	T	T	T	T	T	T	T	T	T	Y	T	Y	T	T	T	T	T	T	T	T	T	T	T	T	T	T	T	T	Y	T	T	T	T	T	Y	T	T	T	T	T	T	T	T	T
Gm01	3329690	G	A	G	G	A	A	G	G	A	A	G	G	A	G	G	A	A	G	A	A	G	G	G	G	G	G	G	A	A	G	A	A	A	A	G	A	A	G	G	A	G	G	G	A	G	G	A	A
Gm01	3374658	A	G	A	A	G	G	G	A	G	G	G	A	G	A	G	G	G	A	A	G	A	A	A	A	A	A	A	G	G	G	G	G	G	G	A	G	G	A	G	G	A	A	A	G	A	A	G	G
Gm01	3388542	A	T	A	A	T	T	T	A	T	T	A	A	T	A	T	T	T	A	A	T	A	A	A	A	A	A	A	T	T	A	T	T	T	T	A	T	T	A	T	T	T	A	A	T	T	A	T	T
Gm01	3398729	G	T	G	G	T	T	T	G	T	G	G	G	G	G	T	T	T	G	G	T	G	G	G	G	G	G	G	T	G	G	T	T	T	T	G	T	T	G	G	T	G	G	G	T	G	G	G	T
Gm01	3398762	T	C	T	T	C	C	C	T	C	T	T	T	T	T	C	C	C	T	T	C	T	T	T	T	Y	T	T	C	T	T	C	C	C	C	T	C	C	T	T	C	T	T	T	C	T	T	T	C
Gm01	3403339	T	C	C	T	C	C	C	T	C	C	C	C	C	C	C	C	C	C	C	C	T	T	T	T	C	C	T	C	C	C	C	C	C	C	C	C	C	T	C	C	C	T	T	C	C	T	C	C
Gm01	3403685	T	T	T	T	T	T	T	T	T	T	T	T	T	T	T	T	T	T	T	T	T	T	T	T	T	T	T	T	T	C	T	T	T	T	T	T	T	T	T	T	T	T	T	T	T	T	T	T
Gm01	3423176	G	A	G	G	A	A	A	G	A	A	A	A	A	A	A	A	A	A	A	A	G	G	G	G	A	A	G	A	A	G	A	A	A	A	A	A	A	G	G	A	A	G	G	A	G	G	A	A
Gm01	3427220	G	T	G	G	T	T	T	G	G	T	T	T	T	G	T	T	T	T	T	T	G	G	G	G	T	T	G	T	T	G	T	T	T	T	T	T	T	G	G	T	T	G	G	T	G	G	T	T
Gm01	3430271	C	C	C	C	C	C	C	C	C	C	C	C	C	C	C	C	C	C	C	C	C	C	C	C	C	C	C	C	C	C	C	C	S	C	S	C	C	C	C	C	S	C	C	C	C	C	C	C
Gm01	3436785	A	A	A	A	A	A	A	A	A	A	A	A	A	A	A	A	A	A	A	A	A	A	A	A	A	A	A	A	A	T	A	A	A	A	A	A	A	A	A	A	A	A	A	A	A	A	A	A
Gm01	3436786	T	T	T	T	T	T	T	T	T	T	T	T	T	T	T	T	T	T	T	T	T	T	A	T	T	T	T	T	T	A	T	T	T	T	T	T	T	T	T	T	T	T	T	T	T	T	T	T
Gm01	3445806	G	G	G	G	G	G	G	G	G	G	G	G	G	G	G	G	G	G	A	G	G	G	A	G	A	A	G	G	G	A	G	G	G	G	G	G	G	G	G	G	G	G	G	G	G	G	G	G
Gm01	3481459	C	T	T	T	T	T	T	T	T	T	T	T	T	T	T	T	T	T	T	T	T	T	T	T	T	T	T	T	T	C	T	T	T	T	T	T	T	T	C	T	T	T	T	T	T	T	T	T
Gm01	3488015	T	T	T	T	T	T	T	T	T	T	T	T	T	A	T	T	T	T	A	T	T	T	T	T	A	T	T	T	T	T	T	T	T	T	T	T	T	T	T	T	T	T	T	T	T	T	T	T
Gm01	3503282	G	G	G	G	G	G	G	G	G	G	G	G	G	G	G	G	G	G	G	G	G	C	G	G	G	G	G	G	G	G	G	G	G	G	G	G	G	G	G	G	G	G	C	G	G	C	G	G
Gm01	3503283	T	T	T	T	T	T	T	T	T	T	T	T	T	T	T	T	T	T	T	T	T	C	T	T	T	T	T	T	T	T	T	T	T	T	T	T	T	T	T	T	T	T	C	T	T	C	T	T
Gm01	3503302	C	T	T	C	T	T	T	C	T	T	T	T	T	T	T	T	T	T	C	T	C	T	C	T	C	C	C	T	T	C	T	T	T	T	T	T	T	C	T	T	T	T	T	T	T	T	T	T
Gm01	3523379	T	G	T	T	T	G	G	T	T	T	T	G	T	G	T	G	T	T	G	T	T	T	G	T	G	G	T	T	T	G	T	T	G	T	T	T	G	T	T	T	T	T	T	T	T	T	T	G
Gm01	3526866	C	A	A	A	A	A	A	C	C	A	A	A	A	C	A	A	A	A	C	A	C	C	C	C	C	C	A	A	A	C	C	C	A	C	C	A	A	A	C	A	C	C	C	C	A	C	A	A
Gm01	3562237	A	G	G	G	G	G	G	G	G	G	G	G	G	G	G	G	G	G	A	G	A	G	G	G	A	A	G	G	G	A	G	G	G	G	A	G	G	G	G	G	G	G	G	G	G	G	G	G
Gm01	3562633	G	A	A	A	A	A	A	A	A	A	A	A	A	A	A	A	A	A	G	A	G	G	A	A	G	G	A	A	A	G	A	A	A	A	G	A	A	A	A	A	A	A	G	A	A	G	A	A
Gm01	3579099	G	A	A	A	A	A	A	G	G	A	A	A	A	G	A	A	A	A	G	A	G	G	G	G	G	G	A	G	G	G	G	G	A	G	G	A	A	A	A	A	G	G	G	G	A	G	A	A
Gm01	3592259	G	C	C	C	C	C	C	G	G	C	C	C	C	G	C	C	C	C	G	C	G	G	G	G	G	G	C	C	G	G	G	G	C	G	G	C	C	C	C	C	C	G	G	C	C	G	C	C
Gm01	3592276	G	A	A	A	A	A	A	G	G	A	A	A	A	G	A	A	A	A	G	A	G	G	G	G	G	G	A	A	G	G	G	G	A	G	G	A	A	A	A	A	G	G	G	A	A	G	A	A
Gm01	3595774	T	T	T	T	T	T	T	C	C	T	T	T	T	C	T	T	T	T	T	T	T	C	C	C	C	T	T	C	C	T	C	C	T	C	T	T	T	T	T	T	C	C	T	C	T	C	T	T
Gm01	3595800	G	G	G	G	G	G	G	A	A	G	G	G	G	A	G	G	G	G	G	G	G	A	A	A	A	G	G	A	A	G	A	A	G	A	G	G	G	G	G	G	A	A	G	A	G	A	G	G
Gm01	3654552	T	T	T	T	T	T	T	C	C	T	T	T	T	C	T	T	T	T	T	T	T	C	C	C	T	T	T	T	T	T	C	C	T	C	T	T	T	T	T	T	C	C	T	C	T	C	T	T
Gm01	3700705	C	C	C	C	C	C	C	A	A	C	C	C	C	A	C	C	C	C	C	C	C	A	A	A	C	C	C	C	A	C	A	A	C	A	C	C	C	C	C	C	A	A	C	M	C	A	C	C
Gm01	3700718	C	C	C	C	C	C	C	T	T	C	C	C	C	T	C	C	C	C	C	C	C	T	T	T	C	C	C	C	T	C	T	T	C	T	C	C	C	C	C	C	T	T	C	Y	C	T	C	C
Gm01	3788872	A	A	A	A	A	A	A	A	A	A	A	A	A	G	G	A	G	A	A	A	A	G	G	A	A	A	A	A	G	A	G	G	A	A	A	A	A	A	G	A	G	G	A	A	G	G	A	A
Gm01	3809222	M	M	A	A	A	A	A	A	A	A	A	A	A	A	A	A	A	A	A	A	A	A	A	M	A	A	A	A	A	A	A	A	A	A	M	A	A	A	A	A	M	A	A	A	M	A	A	A
Gm01	3884053	C	C	C	C	C	C	C	T	C	C	C	C	C	C	C	C	T	C	T	C	C	C	T	T	T	T	C	T	T	T	C	C	C	C	C	C	C	C	C	C	C	C	T	C	T	C	C	C
Gm01	3884060	C	C	C	C	C	C	C	C	C	C	C	C	C	C	C	C	T	C	C	C	C	C	C	C	C	C	C	C	T	C	C	C	C	C	C	C	C	C	C	C	C	C	C	C	T	C	C	C
Gm01	3884438	A	A	A	A	A	A	A	C	A	A	A	A	A	A	A	A	C	A	C	A	A	A	C	C	C	C	A	C	C	C	A	A	A	A	A	A	A	A	A	A	A	A	C	A	C	A	A	A
Gm01	3884465	C	C	C	C	C	C	C	T	C	C	C	C	C	C	C	C	T	C	T	C	C	C	T	T	T	T	C	T	T	T	C	C	C	C	C	C	C	C	C	C	C	C	T	C	T	C	C	C
Gm01	3884468	C	C	C	C	C	C	C	T	C	C	C	C	C	C	C	C	C	C	T	C	C	C	T	T	T	T	C	T	C	T	C	C	C	C	C	C	C	C	C	C	C	C	T	C	C	C	C	C
Gm01	3897137	A	A	A	A	A	A	A	A	A	A	A	A	A	A	A	A	A	A	A	C	A	A	A	A	A	A	A	A	A	A	A	A	A	A	A	A	A	A	A	A	A	A	A	A	A	A	A	A
Gm01	3912485	C	C	C	C	C	C	C	C	C	C	C	C	C	A	C	C	C	C	C	C	C	A	M	C	C	C	C	C	C	C	A	A	C	C	C	C	C	C	C	C	A	A	C	C	C	A	C	C
Gm01	3975029	A	A	A	A	A	M	A	A	A	A	A	A	A	A	A	A	A	A	A	M	C	A	A	A	A	A	A	A	A	A	A	A	A	A	A	A	M	A	A	A	A	C	A	A	A	A	A	A
Gm01	4026939	A	A	C	A	A	A	C	A	A	C	C	A	A	A	A	A	A	A	C	C	A	A	C	C	A	C	A	A	A	A	C	A	C	A	A	C	A	C	C	C	A	A	A	A	C	A	A	A
Gm01	4061291	G	G	T	G	G	G	T	G	G	T	G	G	G	G	G	G	G	G	T	G	G	G	T	T	G	T	G	G	G	G	T	G	T	G	G	T	T	T	T	T	T	G	G	G	T	G	G	G
Gm01	4148682	C	C	C	C	C	C	C	C	C	C	C	C	C	C	C	C	C	C	C	C	C	C	C	C	C	C	C	C	C	C	C	C	C	T	C	C	C	C	C	C	C	C	C	C	C	C	C	C
Gm01	4151580	T	C	T	C	T	T	T	T	T	T	T	T	C	T	C	C	C	T	T	T	T	T	T	T	T	T	T	T	C	T	T	T	T	C	T	T	T	T	T	T	C	T	T	T	T	T	C	T
Gm01	4184548	C	A	A	A	A	M	A	A	A	A	A	M	A	A	A	A	A	A	A	A	A	A	A	A	A	A	A	A	A	M	A	A	A	A	A	A	A	A	A	A	M	A	A	A	A	A	A	A
Gm01	4188808	A	A	A	A	A	A	A	A	G	G	A	A	A	A	A	A	A	A	A	A	A	A	R	G	A	A	A	G	A	A	G	G	A	A	A	A	A	G	A	A	A	A	A	A	A	G	A	A
Gm01	4192032	C	C	C	C	C	C	C	C	T	T	C	C	C	C	C	C	C	C	C	C	C	C	C	T	C	C	C	T	C	C	T	T	C	C	C	C	C	T	C	C	C	C	C	C	C	T	C	C
Gm01	4194854	G	G	G	G	G	G	G	G	A	A	G	G	G	G	G	G	G	G	G	G	G	G	R	A	G	G	G	A	G	G	A	A	G	G	G	G	G	A	G	G	G	G	G	R	G	A	G	G
Gm01	4269851	G	G	G	A	A	G	G	G	G	G	G	G	A	G	A	A	A	A	G	G	G	G	G	G	G	G	G	G	G	G	G	G	G	A	G	G	G	G	G	G	A	G	A	G	G	G	G	G
Gm01	4291838	A	A	A	A	A	A	A	A	G	A	A	A	A	G	A	A	A	A	A	A	A	G	G	G	A	A	A	A	A	A	A	A	A	A	A	A	A	A	A	A	A	A	A	R	A	G	A	A
Gm01	4308942	T	A	T	A	A	T	T	T	A	T	T	T	A	A	A	A	A	A	T	T	T	A	A	A	T	T	T	A	T	T	T	T	T	A	T	T	T	T	T	T	A	T	A	A	T	A	A	T
Gm01	4334862	C	C	C	C	C	C	C	C	C	C	C	C	C	C	C	C	C	C	C	C	C	C	C	C	C	T	C	C	C	C	C	C	C	C	C	T	C	T	T	T	C	C	C	C	C	C	C	C
Gm01	4335282	T	C	T	C	C	T	T	T	C	T	T	T	C	C	C	C	C	C	T	T	T	C	C	C	T	T	T	C	T	T	T	T	T	C	T	T	T	T	T	T	C	T	C	C	C	C	C	T
Gm01	4348481	A	A	A	G	A	A	A	A	G	G	A	A	A	G	A	A	G	G	A	A	A	G	G	G	A	A	A	A	A	A	A	A	A	G	A	A	A	A	A	A	A	A	G	G	A	G	A	A
Gm01	4348487	G	G	G	G	G	G	G	G	C	C	G	G	G	C	G	G	G	C	G	G	G	C	C	C	G	G	G	G	G	G	G	G	G	G	G	G	G	G	G	G	G	G	C	C	G	C	G	G
Gm01	4348840	C	C	C	C	C	C	C	C	T	T	C	C	C	T	C	C	C	T	C	C	C	T	T	T	C	C	C	C	C	C	C	C	C	C	C	C	C	C	C	C	C	C	T	T	C	T	C	C
Gm01	4398197	A	A	A	A	A	A	A	T	T	T	A	A	A	T	A	A	A	T	A	A	A	T	T	T	A	A	A	T	A	T	A	A	A	W	A	A	T	A	A	A	A	A	T	T	A	T	A	A
Gm01	4398200	C	C	C	C	C	C	C	A	A	A	C	C	C	A	C	C	C	A	C	C	C	A	A	A	C	C	C	A	C	A	C	C	C	M	C	C	A	C	C	C	M	C	A	A	C	A	C	C
Gm01	4399255	G	G	G	G	G	G	G	G	G	G	G	G	G	G	G	G	G	G	G	G	G	G	G	G	G	G	G	G	G	G	G	G	G	G	G	G	G	G	G	G	G	G	G	G	G	G	G	G
Gm01	4503935	A	A	C	A	A	A	A	A	A	A	A	A	A	A	A	C	A	A	A	A	A	A	A	A	A	A	A	A	A	A	A	A	A	A	A	A	A	A	A	A	A	A	A	A	A	A	A	A
Gm01	4542132	Y	T	T	T	T	T	T	T	T	T	T	T	T	T	T	T	T	T	T	T	T	T	T	T	T	T	T	T	T	T	T	T	T	T	T	C	Y	T	T	T	C	T	T	T	T	T	T	T
Gm01	4597121	G	G	G	G	G	G	G	G	G	G	G	G	G	G	G	G	G	G	G	G	G	G	A	A	G	G	G	G	G	G	G	A	G	G	G	G	G	G	G	G	G	G	A	A	G	A	G	G
Gm01	4599069	G	G	G	G	G	G	G	G	G	G	G	G	G	G	G	G	G	G	G	G	G	A	G	A	G	A	G	G	G	G	A	A	G	G	G	G	G	G	G	G	G	G	A	A	G	A	G	G
Gm01	4629679	A	C	A	A	C	A	A	A	C	A	C	A	C	C	C	C	C	A	C	C	C	C	C	A	C	C	A	A	A	A	C	C	C	C	C	A	C	A	C	A	C	C	C	C	C	C	C	A
Gm01	4629691	T	C	T	T	C	T	T	T	C	C	C	T	C	C	C	C	C	T	C	C	C	C	C	T	C	C	T	C	T	T	C	C	C	C	C	T	C	T	C	T	C	C	C	C	C	C	C	T
Gm01	4642100	A	C	A	C	C	A	A	C	C	C	C	A	C	C	C	C	C	A	C	C	C	C	C	C	C	C	A	C	A	C	C	C	C	C	C	A	C	A	C	A	C	C	C	C	C	C	C	A
Gm01	4732919	C	C	A	C	C	A	A	C	C	C	A	A	C	C	C	C	C	A	C	C	C	C	C	A	C	C	A	C	A	C	A	A	C	C	C	A	C	A	C	A	C	C	A	A	C	A	C	A
Gm01	4741771	A	A	G	A	A	G	G	A	A	A	G	G	A	A	A	A	A	G	A	A	A	A	A	G	A	A	G	A	G	A	G	G	A	A	A	G	A	G	A	G	A	A	G	A	A	G	A	G
Gm01	4806463	K	T	T	T	T	T	T	T	T	T	T	T	T	T	T	T	T	T	T	T	T	T	T	T	T	K	T	T	T	K	T	T	T	T	T	T	T	T	T	T	T	T	T	T	T	T	T	T
Gm01	4810838	C	C	T	C	C	T	T	C	C	C	T	T	C	C	C	C	C	T	C	C	C	T	T	T	C	C	T	T	T	C	T	T	C	C	C	T	C	T	C	T	C	C	T	T	C	T	C	T
Gm01	4824289	C	C	T	C	C	T	T	C	C	C	T	T	C	C	C	C	C	T	C	C	C	C	C	T	C	C	T	C	T	C	T	T	C	C	C	T	C	Y	C	T	C	C	T	T	C	T	C	T
Gm01	4866857	T	T	T	T	T	T	T	C	T	Y	T	T	T	T	T	Y	T	T	T	C	T	T	T	T	T	T	T	T	T	T	T	T	Y	T	Y	T	T	T	T	T	T	T	T	T	T	T	T	T
Gm01	4866860	T	T	T	T	T	T	T	T	T	Y	T	T	T	T	T	T	T	T	T	T	T	T	T	T	T	T	Y	T	T	T	T	T	T	C	Y	T	T	T	T	T	T	T	T	T	T	T	T	T
Gm01	4866870	C	C	C	C	C	C	C	A	C	C	C	C	C	C	C	C	A	C	C	C	C	C	C	M	C	C	C	C	C	C	C	C	M	C	C	C	C	C	A	C	C	C	C	M	C	C	C	C
Gm01	4866871	A	A	A	A	A	A	A	A	A	A	A	A	A	A	A	A	A	A	A	C	A	A	A	A	A	A	A	A	C	A	A	A	A	A	A	A	A	A	A	A	A	A	A	M	A	A	A	A
Gm01	4964888	C	C	T	C	C	T	T	C	C	C	T	T	C	T	C	C	C	T	C	C	C	T	Y	T	C	Y	T	T	C	C	T	T	C	C	C	T	C	T	C	T	C	C	T	T	C	T	C	T
Gm01	4971667	T	T	T	T	T	T	A	A	T	A	T	T	A	T	T	T	A	T	T	T	T	T	A	A	T	T	T	T	T	T	W	T	T	T	A	T	T	T	T	T	A	T	T	W	T	T	A	T
Gm01	4976513	A	A	C	A	A	C	C	A	A	A	C	C	A	C	A	A	A	C	A	A	A	C	A	C	A	A	C	C	A	A	C	C	A	A	A	C	A	C	A	C	A	A	C	C	A	C	A	C
Gm01	5062336	C	C	C	C	C	C	C	C	C	C	C	C	C	C	C	C	C	C	S	C	C	C	C	C	C	C	C	C	C	C	C	C	C	C	C	C	C	C	C	C	C	C	C	C	C	C	C	C
Gm01	5134258	C	C	T	C	C	T	C	C	C	T	C	C	C	T	C	C	C	C	C	C	C	T	T	T	C	C	C	T	C	T	T	T	C	C	C	T	C	T	C	T	T	T	T	T	C	T	T	C
Gm01	5134537	A	A	A	A	A	A	A	A	A	A	A	A	A	A	A	A	A	A	A	A	A	A	C	A	A	A	A	A	A	A	A	A	A	A	A	A	A	A	A	A	C	A	A	A	A	A	A	A
Gm01	5138009	G	G	G	G	G	G	G	G	G	G	G	G	G	G	G	G	G	G	G	G	G	G	G	G	G	G	G	G	G	G	G	G	G	G	G	G	G	G	G	G	A	G	G	G	G	G	G	G
Gm01	5138366	C	C	C	C	C	C	C	C	C	C	C	C	C	C	C	C	C	C	C	C	C	C	C	C	C	C	C	C	C	C	C	C	C	C	C	C	C	C	C	C	G	G	C	C	C	C	C	C
Gm01	5153510	A	A	T	A	A	T	A	A	A	T	A	A	A	T	A	A	A	A	A	A	A	T	T	T	A	A	A	T	A	T	T	T	A	A	A	T	A	T	A	T	T	T	T	T	A	T	T	A
Gm01	5153864	T	T	C	T	T	C	T	T	T	C	T	T	T	C	T	T	T	T	T	T	T	C	C	C	T	T	T	C	T	C	C	C	T	T	T	C	T	C	T	C	C	C	C	C	T	C	C	T
Gm01	5153873	G	G	A	G	G	A	G	G	G	A	G	G	G	A	G	G	G	G	G	G	G	A	A	A	G	G	G	A	G	A	A	A	G	G	G	A	G	A	G	A	A	A	A	A	G	A	A	G
Gm01	5172329	T	T	C	T	T	C	T	T	T	C	T	T	T	C	T	T	T	T	T	T	T	C	T	C	T	T	T	C	T	C	C	C	T	T	T	C	T	C	T	C	T	T	C	C	T	C	C	T
Gm01	5172348	T	T	C	T	T	C	T	T	T	C	T	T	T	C	T	T	T	T	T	T	T	C	T	C	T	T	T	C	T	C	C	C	T	T	T	C	T	C	T	C	T	T	C	C	T	C	C	T
Gm01	5172710	T	T	T	G	T	T	T	T	T	T	T	T	T	T	T	K	T	T	T	T	K	T	T	T	T	T	G	T	K	T	T	T	T	T	T	T	T	T	T	T	T	G	T	T	T	T	K	T
Gm01	5173265	C	C	T	C	C	T	C	C	C	T	C	C	C	T	C	Y	C	C	C	C	C	T	C	T	C	C	C	T	C	T	T	T	C	C	C	T	C	T	C	T	C	C	T	T	C	T	T	C
Gm01	5173266	T	T	C	T	T	C	T	T	T	C	T	T	T	C	T	T	T	T	T	T	T	C	T	C	T	T	T	C	T	C	C	C	T	T	T	C	T	C	T	C	T	T	C	C	T	C	C	T
Gm01	5173574	C	C	T	C	C	T	C	C	C	T	C	C	C	T	C	C	C	C	C	C	C	T	C	T	C	C	C	T	C	T	T	T	C	C	C	T	C	T	C	T	C	C	T	T	C	T	T	C
Gm01	5173606	T	T	G	T	T	G	T	T	T	G	T	T	T	G	T	T	T	T	T	T	T	G	T	G	T	T	T	G	T	G	G	G	T	T	T	G	T	G	T	G	T	T	G	G	T	G	G	T
Gm01	5181956	A	A	A	A	A	A	A	A	A	A	A	A	A	A	A	A	A	A	A	A	A	A	A	A	A	A	A	A	A	A	A	A	A	A	A	A	A	G	A	G	A	A	A	A	A	A	A	A
Gm01	5181990	T	T	C	T	T	C	T	T	T	C	T	T	T	C	T	T	T	T	T	T	T	C	T	C	T	T	T	C	T	C	C	C	T	T	T	C	T	C	T	C	T	T	C	C	T	C	C	T
Gm01	5213748	A	A	G	A	A	G	A	A	A	G	A	A	A	G	A	A	A	A	A	A	A	G	A	G	A	A	A	G	A	G	G	G	A	A	A	G	A	G	A	A	A	A	R	G	A	G	G	A
Gm01	5214156	G	G	A	G	G	A	G	G	G	A	G	G	G	A	G	G	G	G	G	G	G	A	G	A	G	G	G	A	G	A	A	A	G	G	G	A	G	A	G	G	G	G	R	A	G	R	A	G
Gm01	5268377	T	T	T	T	T	T	T	W	T	T	T	T	T	T	T	T	T	T	T	W	T	T	T	T	T	T	T	T	T	T	W	T	T	W	T	W	T	T	T	T	T	T	T	T	T	T	T	T
Gm01	5269206	C	C	A	C	C	A	A	C	C	A	C	C	C	A	C	C	C	C	C	C	C	A	A	A	C	C	C	A	C	A	A	A	C	C	C	A	C	A	C	A	A	A	A	A	C	A	A	C
Gm01	5269208	A	A	T	A	A	T	T	A	A	T	A	A	A	T	A	A	A	A	A	A	A	T	T	T	A	A	A	T	A	T	T	T	A	A	A	T	A	T	A	T	T	T	T	T	A	T	T	A
Gm01	5282626	C	C	T	C	C	T	C	C	C	T	C	C	C	T	C	C	C	T	C	C	T	T	T	T	C	C	C	T	C	T	C	C	C	C	C	T	C	T	C	T	T	C	C	T	C	T	T	C
Gm01	5296881	G	G	G	G	G	G	G	G	G	G	G	G	G	G	G	G	T	G	G	G	G	T	G	G	G	G	G	G	G	G	T	G	G	G	G	G	G	G	G	G	G	T	T	G	G	G	G	G
Gm01	5356514	G	A	A	A	A	G	A	A	A	A	A	A	A	A	A	A	A	A	A	A	A	A	A	A	A	A	A	G	A	A	A	A	A	A	A	G	A	A	A	G	A	A	A	G	A	A	G	A
Gm01	5377961	C	C	C	C	C	C	C	C	C	C	C	C	M	C	C	C	C	C	C	C	C	C	C	M	C	C	C	C	C	C	C	C	C	C	C	C	C	C	C	C	C	C	M	C	C	C	C	C
Gm01	5379356	A	G	A	G	G	A	G	G	G	A	G	G	G	A	G	G	G	G	G	G	A	G	A	A	G	G	G	A	G	A	G	G	G	A	A	A	G	A	G	A	A	G	G	A	G	A	A	G
Gm01	5393650	A	A	A	A	A	A	T	A	A	A	A	A	A	A	A	A	A	A	A	A	A	A	A	A	A	A	A	A	A	A	T	T	A	A	A	A	A	A	A	A	A	T	T	A	A	A	A	A
Gm01	5394027	A	A	A	A	A	A	G	A	A	A	A	A	A	A	A	A	A	A	A	A	A	A	A	A	A	A	A	A	A	A	G	G	A	A	A	A	A	A	A	A	A	G	G	A	A	A	A	A
Gm01	5400864	T	C	T	C	C	T	T	C	C	T	C	C	C	T	C	C	C	C	C	C	C	C	T	T	C	C	C	T	C	T	T	T	C	C	T	T	C	C	C	T	T	C	T	T	C	T	T	C
Gm01	5400871	A	G	A	G	G	A	A	G	G	A	G	G	G	A	G	G	G	G	G	G	G	G	A	A	G	G	G	A	G	A	A	A	G	G	A	A	G	A	G	A	A	G	A	A	G	A	A	G
Gm01	5401242	A	G	A	G	G	A	G	G	G	A	G	G	G	A	G	G	G	G	G	G	A	A	A	A	G	G	G	A	G	A	G	G	G	A	A	A	G	A	G	A	A	G	G	A	G	A	A	G
Gm01	5427600	T	C	C	C	C	T	T	C	C	T	C	C	C	C	C	C	C	C	C	C	T	C	C	T	C	C	C	T	C	T	T	T	C	C	C	T	C	C	C	T	T	C	T	T	C	T	T	C
Gm01	5437855	C	C	C	C	C	C	T	C	C	C	C	C	C	C	C	C	C	C	C	C	C	C	C	C	C	C	C	C	C	C	T	T	C	C	C	C	C	C	C	C	C	C	T	C	C	C	C	C
Gm01	5454344	G	A	G	A	A	G	A	A	A	G	A	A	A	G	A	A	A	A	A	A	G	A	G	G	A	A	A	A	A	G	A	A	A	A	G	A	A	G	A	G	G	G	A	G	A	G	G	A
Gm01	5454697	T	C	T	C	C	T	T	C	C	T	C	C	C	T	C	C	C	C	C	C	C	C	T	T	C	C	C	T	C	T	C	C	C	C	T	C	C	T	C	T	T	C	T	C	C	C	T	C
Gm01	5454720	T	C	T	C	C	T	T	C	C	T	C	C	C	T	C	C	C	C	C	C	T	T	T	T	C	C	C	T	C	T	C	T	C	C	T	T	C	T	C	T	T	T	T	T	C	T	T	C
Gm01	5475602	T	C	T	C	C	T	C	C	C	T	C	C	C	T	C	C	C	C	C	C	T	T	T	T	C	C	C	T	C	T	C	C	C	T	T	T	C	T	C	T	T	T	C	T	C	T	T	C
Gm01	5475615	G	A	G	A	A	G	G	A	A	G	A	A	A	G	A	A	A	A	A	A	G	G	G	G	A	A	A	G	A	G	G	G	A	G	G	G	A	G	A	G	G	G	G	G	A	G	G	A
Gm01	5476049	T	T	T	T	T	T	G	T	T	T	T	T	T	T	T	T	T	T	T	T	T	T	T	T	T	T	T	T	T	T	G	G	T	T	T	T	T	T	T	T	T	T	G	T	T	T	T	T
Gm01	5481413	T	A	T	A	A	T	A	A	A	T	A	A	A	T	A	A	A	A	A	A	T	T	T	T	A	A	A	T	A	T	A	A	A	T	T	T	A	T	A	T	T	T	A	T	A	T	T	A
Gm01	5481758	A	C	A	C	C	A	C	C	C	A	C	C	C	A	C	C	C	C	C	C	A	A	A	A	C	C	C	A	C	A	C	C	C	A	A	A	C	A	C	A	A	A	C	A	C	A	A	C
Gm01	5484401	T	C	T	C	C	T	C	C	C	T	C	C	C	T	C	C	C	C	C	C	T	T	T	T	C	C	C	T	C	T	C	C	C	T	T	T	C	T	C	T	T	T	C	T	C	T	T	C
Gm01	5484740	A	A	A	A	A	A	A	A	A	A	A	A	A	A	A	A	A	A	A	A	A	A	A	A	A	A	A	A	A	A	A	A	A	A	A	A	A	A	A	A	A	C	A	A	A	A	A	A
Gm01	5503420	G	G	G	G	G	G	G	G	G	G	G	G	G	G	G	G	G	G	G	G	G	G	G	G	G	G	G	G	G	G	G	G	G	G	G	G	G	G	G	G	G	T	G	G	G	G	G	G
Gm01	5518911	G	G	G	G	G	G	A	G	G	G	G	G	G	G	G	G	G	G	G	G	G	G	G	G	G	G	G	G	G	G	A	A	G	G	G	G	G	G	G	G	G	G	G	G	G	G	G	G
Gm01	5519244	T	T	T	T	T	T	G	T	T	T	T	T	T	T	T	T	T	T	T	T	T	T	T	T	T	T	T	T	T	T	G	G	T	T	T	T	T	T	T	T	T	T	G	T	T	T	T	T
Gm01	5534074	T	T	T	T	T	T	C	T	T	T	T	T	T	Y	T	T	T	T	T	T	T	T	T	T	T	T	T	T	T	T	T	C	T	T	T	Y	T	T	T	T	T	T	C	T	T	T	T	T
Gm01	5563194	C	A	C	A	A	C	C	A	A	C	A	A	A	C	A	A	A	A	A	A	C	C	C	C	A	A	A	C	A	C	C	C	A	C	C	C	A	C	A	C	C	C	C	C	A	C	C	A
Gm01	5569415	A	A	A	A	A	A	A	A	R	A	A	A	A	A	R	A	A	A	A	A	A	A	A	A	A	A	A	A	A	A	A	A	A	A	A	A	A	A	A	A	A	A	G	A	A	A	A	A
Gm01	5599359	A	G	A	G	G	G	G	G	G	A	G	G	G	A	G	G	G	G	G	G	A	A	G	A	G	G	G	A	G	A	G	G	G	A	A	A	G	A	G	A	A	G	G	R	G	A	R	G
Gm01	5645408	A	G	A	G	G	G	G	G	G	A	G	G	G	A	G	G	G	G	G	G	A	A	G	A	G	G	G	A	G	A	G	G	G	A	A	A	G	A	G	A	A	G	G	G	G	A	A	G
Gm01	5734947	T	T	T	T	T	K	T	T	T	T	T	T	T	T	T	T	T	T	T	T	T	T	T	G	G	T	T	T	T	T	T	T	T	G	T	T	T	T	G	T	T	T	T	G	T	T	T	T
Gm01	5769367	A	G	A	G	G	G	G	A	G	A	G	G	G	A	G	G	G	G	G	G	A	A	R	A	G	G	G	A	G	A	G	A	G	A	A	A	G	G	G	A	G	G	G	G	G	A	A	G
Gm01	5782046	T	A	T	A	A	A	A	T	A	T	A	A	A	T	A	A	A	A	A	A	T	T	W	T	A	A	A	T	A	T	A	A	A	T	T	T	A	A	A	T	A	A	A	A	A	T	T	A
Gm01	5791989	C	T	C	T	T	T	T	C	T	C	T	T	T	C	T	T	T	T	T	T	C	C	T	C	T	T	T	C	T	C	C	C	T	C	C	C	T	T	T	C	C	T	T	Y	T	C	C	T
Gm01	5807830	A	A	A	A	G	G	G	A	G	A	G	G	G	A	G	G	G	A	G	G	A	A	A	A	G	G	G	A	G	A	A	G	G	R	A	A	G	G	G	A	G	G	G	A	A	A	A	G
Gm01	5879486	A	A	A	A	A	A	A	A	A	A	A	A	A	A	A	A	A	A	A	W	A	A	A	A	A	A	A	W	A	A	A	A	A	A	A	A	A	A	A	A	A	A	A	A	A	A	A	A
Gm01	5891312	G	A	G	A	A	A	A	G	A	G	A	A	A	G	A	A	A	A	A	A	G	G	R	R	A	A	A	G	A	G	A	A	A	G	G	G	A	A	A	G	A	A	A	R	A	G	G	A
Gm01	5906969	G	A	G	A	A	A	A	G	A	G	A	A	A	G	A	A	A	A	A	A	G	G	G	G	A	A	A	G	A	G	A	A	A	G	G	G	A	A	A	G	A	A	A	R	A	G	G	A
Gm01	5918895	C	T	C	T	T	T	T	T	T	C	T	T	T	Y	T	T	T	T	T	T	C	C	C	C	T	T	T	C	T	C	C	C	T	C	C	C	T	T	T	C	C	T	T	Y	T	C	C	T
Gm01	5920122	A	G	A	G	G	G	G	A	G	A	G	G	G	A	G	G	G	G	G	G	A	A	A	A	G	G	G	A	G	A	A	A	G	A	A	A	G	G	G	A	A	G	G	A	G	A	A	G
Gm01	6169573	C	T	C	T	T	T	T	T	T	C	T	T	T	C	T	T	T	T	T	T	C	C	C	C	T	T	T	C	T	C	C	C	T	C	C	C	T	T	T	C	C	T	T	Y	T	C	C	T
Gm01	6196972	T	T	T	T	T	T	T	T	T	T	T	T	T	T	T	T	T	T	T	T	T	T	T	T	T	T	T	T	T	T	G	T	T	T	T	T	T	T	T	T	T	T	T	T	T	T	T	T
Gm01	6208837	T	T	T	T	T	T	T	T	T	T	T	T	T	T	T	T	T	T	A	T	T	T	T	T	T	A	A	T	A	T	T	T	T	T	A	T	T	T	T	T	T	T	T	W	T	T	T	T
Gm01	6261392	A	A	A	A	M	A	A	A	A	A	A	A	A	A	A	A	A	A	A	A	A	A	A	M	A	A	A	A	A	A	M	A	M	A	A	A	A	A	A	M	A	A	A	A	A	A	A	A
Gm01	6261406	T	T	T	T	T	T	T	T	T	T	T	T	T	T	T	T	T	T	T	T	T	T	T	T	T	T	T	T	T	T	T	T	T	T	T	T	T	T	T	T	T	T	T	C	T	T	T	T
Gm01	6329074	C	T	C	T	T	T	T	T	T	C	T	T	T	C	T	T	T	T	T	T	C	C	Y	C	T	T	T	C	T	C	T	T	T	C	C	C	T	T	T	C	T	T	T	T	T	C	C	T
Gm01	6349074	A	G	A	G	G	G	G	G	G	A	G	G	G	A	G	G	G	G	G	G	A	A	A	A	G	G	G	A	G	A	G	G	G	A	A	A	G	G	G	A	G	G	G	G	G	A	A	G
Gm01	6350180	C	T	C	T	T	T	T	T	T	C	T	T	T	C	T	T	T	T	T	T	C	C	C	C	T	T	T	C	T	C	C	C	T	C	C	C	T	T	T	C	T	T	T	C	T	C	C	T
Gm01	6405847	A	G	A	G	G	G	G	G	G	A	G	G	G	R	G	G	G	G	G	G	A	A	R	A	G	G	G	A	G	A	G	G	G	A	A	A	G	G	G	A	G	G	G	R	G	A	A	G
Gm01	6409795	G	G	A	G	G	G	G	G	G	R	G	G	G	G	G	G	G	G	G	G	G	G	G	G	G	G	G	G	G	G	G	G	G	G	G	G	G	G	G	G	R	G	G	G	G	G	G	G
Gm01	6409829	A	G	A	G	G	G	G	G	G	A	G	G	G	A	G	G	G	G	G	G	A	A	R	A	G	G	G	A	G	A	G	G	G	A	A	A	G	G	G	A	G	G	G	G	G	A	A	G
Gm01	6430601	A	C	A	C	C	C	C	C	C	A	C	C	C	A	C	C	C	C	C	C	A	A	M	A	C	C	C	A	C	A	C	C	C	A	A	A	C	C	C	A	C	C	C	C	C	A	A	C
Gm01	6448559	A	C	A	C	C	C	C	C	C	A	C	C	C	A	C	C	C	C	C	C	A	A	C	A	C	C	C	A	C	A	C	A	C	A	A	A	C	C	C	A	C	C	C	M	C	A	A	C
Gm01	6453657	T	T	T	T	G	T	T	T	T	T	T	T	T	T	T	K	T	T	T	T	T	T	T	T	K	T	T	T	T	G	T	T	T	T	T	T	T	T	T	T	T	T	T	T	T	T	T	T
Gm01	6453677	G	A	G	A	A	A	A	A	A	G	A	A	A	G	A	A	A	A	A	A	G	G	A	G	A	A	A	G	A	G	A	G	A	G	G	G	A	A	A	G	G	A	A	A	A	G	G	A
Gm01	6453691	T	C	T	C	C	C	C	C	C	T	C	C	C	T	C	C	C	C	C	C	T	T	C	T	C	C	C	T	C	T	C	T	C	T	T	T	C	C	C	T	T	C	C	C	C	T	T	C
Gm01	6491479	T	T	T	T	T	C	T	T	T	T	T	T	T	T	T	T	T	T	T	Y	T	T	T	T	T	T	T	T	T	T	T	T	T	T	T	T	T	T	Y	T	T	T	T	Y	T	T	Y	T
Gm01	6491763	A	A	A	A	A	A	A	A	A	A	A	A	A	A	A	A	A	A	A	A	A	A	A	A	A	A	A	A	A	A	A	A	A	A	R	A	A	A	A	A	A	A	A	R	A	A	A	A
Gm01	6491794	G	G	G	G	A	A	A	G	G	A	G	G	A	G	G	G	A	G	G	G	G	G	G	G	A	G	G	G	A	G	G	G	G	G	G	G	G	G	G	A	G	G	G	G	G	G	A	G
Gm01	6504960	T	C	T	C	C	C	C	C	C	T	C	C	C	T	C	C	C	C	C	C	T	T	C	T	C	C	C	T	C	T	C	T	C	T	T	T	C	C	C	T	T	C	C	T	C	T	T	C
Gm01	6575133	C	T	C	T	T	T	T	T	T	C	T	T	T	Y	T	T	T	T	T	T	C	C	Y	C	T	T	T	C	T	C	C	C	T	C	C	C	T	T	T	C	C	T	T	Y	T	C	C	T
Gm01	6583114	C	C	C	C	C	C	C	M	C	C	C	M	C	C	C	C	C	C	C	C	C	C	C	C	C	C	C	C	C	C	C	C	C	A	C	C	A	C	C	C	C	C	C	C	C	C	C	C
Gm01	6583484	G	A	A	A	A	G	A	A	A	A	G	G	A	A	A	A	A	A	A	A	A	A	A	A	G	G	A	A	A	A	A	A	A	A	A	A	G	A	A	A	A	A	A	A	G	R	A	A
Gm01	6593202	G	A	G	A	A	A	A	A	A	G	A	A	A	G	A	A	A	A	A	A	G	G	R	G	A	A	A	G	A	G	G	G	A	G	G	G	A	A	A	G	G	A	A	R	A	G	G	A
Gm01	6660946	T	C	C	C	C	C	C	C	C	C	C	C	C	T	C	C	C	C	C	C	T	T	C	T	C	C	C	T	C	C	T	T	C	T	T	C	C	C	C	C	T	C	C	T	C	C	C	C
Gm01	6660981	C	T	T	T	T	T	T	T	T	T	T	T	T	T	T	T	T	C	T	T	T	T	T	T	T	T	T	T	T	T	T	T	T	T	T	T	T	Y	T	T	T	T	T	C	T	T	T	T
Gm01	6665277	T	T	T	T	T	K	T	T	T	T	T	T	T	T	T	T	T	T	T	T	T	T	T	T	T	T	K	T	T	K	T	T	T	T	T	T	T	T	T	T	T	T	T	T	T	T	T	T
Gm01	6696890	G	A	A	A	A	A	A	A	A	A	A	A	A	G	A	A	A	A	A	A	G	G	A	G	A	A	A	G	A	A	G	G	A	G	G	A	A	A	A	A	G	A	A	R	A	A	A	A
Gm01	6696908	T	C	C	C	C	C	C	C	C	C	C	C	C	T	C	C	C	C	C	C	T	T	C	T	C	C	C	T	C	C	T	T	C	T	T	C	C	C	C	C	T	C	C	Y	C	C	C	C
Gm01	6697263	T	T	T	T	T	T	T	T	T	T	T	T	T	T	T	T	T	T	T	T	T	G	T	T	T	G	T	T	T	T	T	T	T	T	T	T	T	T	T	T	T	T	T	T	T	T	T	T
Gm01	6705151	A	T	T	T	T	T	T	T	T	T	T	T	T	A	T	T	T	T	T	T	A	A	T	A	T	T	T	A	T	T	A	A	T	A	A	T	T	T	T	T	A	T	T	A	T	T	T	T
Gm01	6762085	A	A	A	A	A	A	A	A	A	A	A	A	M	A	A	A	A	A	A	A	A	A	A	A	A	A	A	A	A	A	A	A	M	A	A	A	A	M	A	A	A	A	A	A	A	A	A	A
Gm01	6762395	T	T	T	T	K	T	K	T	T	T	T	T	K	T	T	T	T	T	T	T	T	T	T	T	T	T	T	T	T	T	T	T	T	T	T	T	T	T	T	T	T	T	T	T	T	T	T	T
Gm01	6987566	G	G	G	A	A	G	A	A	A	G	A	A	A	G	G	A	G	A	A	A	G	G	G	G	A	A	G	G	A	A	A	A	A	G	G	A	A	G	G	A	A	A	G	A	A	G	G	G
Gm01	6987571	T	T	T	C	C	T	C	T	T	T	C	C	C	T	T	C	T	C	T	T	T	T	T	T	T	C	T	T	T	T	T	T	T	T	T	T	C	T	T	C	T	T	T	T	C	T	T	T
Gm01	6987574	A	A	A	A	A	A	A	A	A	A	A	A	A	A	A	A	A	A	A	A	A	A	A	M	A	A	A	A	A	A	A	A	A	A	A	A	A	A	A	A	A	A	A	A	A	A	C	A
Gm01	7013237	T	C	C	C	C	C	C	C	C	C	C	C	C	T	C	C	C	C	C	C	T	T	Y	T	C	C	C	T	C	C	T	T	C	T	T	T	C	C	C	C	C	C	C	Y	C	C	C	C
Gm01	7013637	A	G	G	G	G	G	G	G	G	G	G	G	G	A	G	G	G	G	G	G	A	A	R	A	G	G	G	A	G	G	A	A	G	A	A	A	G	G	G	G	G	G	G	G	G	G	G	G
Gm01	7124328	K	G	G	G	G	G	G	K	G	G	G	G	G	G	G	G	G	G	G	G	G	G	G	G	G	G	G	G	K	G	G	G	T	G	K	G	G	G	G	G	G	G	G	K	G	G	G	K
Gm01	7125255	A	A	A	A	A	A	A	A	A	A	A	A	A	A	A	M	A	A	A	A	A	A	A	A	A	A	A	M	A	A	A	A	A	A	A	A	A	A	A	A	M	A	A	A	C	A	A	A
Gm01	7144344	G	G	G	G	G	G	G	G	G	G	G	G	G	T	G	G	G	G	G	G	G	G	T	G	G	G	G	G	G	G	G	G	G	G	G	G	G	G	G	G	G	G	G	G	T	G	G	G
Gm01	7144355	G	G	G	G	G	G	G	G	G	G	G	G	G	G	K	T	G	G	G	G	G	G	G	G	G	G	G	G	G	G	G	G	G	G	G	G	G	G	G	G	G	G	G	G	T	G	G	G
Gm01	7169762	T	C	T	T	T	T	T	T	T	T	T	T	T	T	T	T	Y	T	T	Y	T	T	T	T	T	T	T	T	T	Y	T	T	T	T	T	T	Y	T	T	T	T	T	T	T	Y	Y	T	T
Gm01	7174795	G	G	G	G	G	G	G	G	G	G	G	G	G	G	G	G	G	G	G	G	G	A	A	A	G	G	G	G	G	G	G	A	G	G	G	G	G	G	G	G	G	G	G	G	G	G	G	G
Gm01	7215020	A	A	C	A	A	A	A	A	A	A	A	A	C	A	A	A	A	A	A	C	A	A	A	A	A	A	A	A	A	A	A	A	A	A	A	A	A	A	A	A	A	A	A	A	A	A	A	A
Gm01	7215054	G	T	G	T	T	T	T	T	G	G	T	T	T	G	T	T	T	G	T	T	G	G	G	G	T	G	T	G	T	G	G	G	T	G	G	K	T	T	T	G	T	T	T	T	T	G	G	T
Gm01	7241038	T	C	T	C	C	C	C	C	T	T	C	C	C	T	C	C	C	T	C	C	T	T	T	T	C	T	C	T	C	T	T	T	C	T	T	T	C	C	C	T	C	C	C	Y	C	T	T	C
Gm01	7262257	T	C	T	C	C	C	C	C	T	T	C	C	C	T	C	C	C	C	C	C	T	T	Y	T	C	T	C	T	C	T	T	T	C	T	T	T	C	C	C	T	C	C	C	C	C	T	T	C
Gm01	7322807	A	G	G	G	G	G	G	G	G	G	G	G	G	G	G	G	G	G	G	G	G	G	G	G	G	G	G	G	G	G	G	G	G	G	G	G	G	G	G	G	G	G	G	G	G	A	G	G
Gm01	7323161	G	A	G	A	A	A	A	A	G	G	A	A	A	G	A	A	A	G	A	A	G	G	A	A	A	G	A	A	A	A	G	G	A	G	G	G	A	A	A	G	A	A	A	A	A	G	G	A
Gm01	7325667	C	C	C	C	C	C	C	C	C	C	C	C	C	C	C	C	C	C	C	C	C	T	T	T	C	C	C	T	C	T	C	C	C	C	C	C	C	C	C	C	C	C	C	C	C	C	C	C
Gm01	7344953	A	C	A	C	C	C	C	C	A	A	C	C	C	A	C	C	C	A	C	C	A	C	C	C	C	A	C	C	C	C	A	A	C	A	A	A	C	C	C	A	C	C	C	M	C	A	A	C
Gm01	7345342	A	T	A	T	T	T	T	T	A	A	T	T	T	A	T	T	T	A	T	T	A	T	T	T	T	A	T	T	T	T	A	A	T	A	A	A	T	T	T	A	T	T	T	W	T	A	A	T
Gm01	7347052	G	G	G	G	G	G	G	G	G	G	G	G	G	G	G	G	G	G	G	G	G	T	T	T	G	G	G	T	G	T	G	G	G	G	G	G	G	G	G	G	G	G	G	G	G	G	G	G
Gm01	7395891	T	T	T	T	T	T	T	T	Y	T	T	T	T	T	T	T	T	T	T	T	T	C	C	C	T	T	T	C	T	C	T	T	T	T	T	T	T	T	T	T	T	T	T	T	T	T	T	T
Gm01	7401769	A	A	A	A	A	A	A	A	A	A	A	A	A	A	A	A	A	A	A	A	A	G	G	G	A	A	A	G	A	G	A	A	A	A	A	A	A	A	A	A	A	A	A	A	A	A	A	A
Gm01	7413484	A	A	A	A	A	A	A	A	G	A	A	A	A	A	A	A	A	A	A	A	A	G	G	G	A	A	A	G	A	G	A	A	A	A	A	A	A	A	A	A	A	A	A	A	A	A	A	A
Gm01	7433601	C	A	A	A	A	A	A	A	A	A	A	A	A	C	A	A	A	C	A	A	C	A	A	A	A	C	A	A	A	A	C	C	A	C	A	A	A	A	A	C	A	A	A	A	A	C	A	A
Gm01	7434591	G	G	G	G	G	G	G	G	G	G	G	G	G	G	G	G	G	G	G	G	G	T	K	T	G	G	G	T	G	T	G	G	G	G	G	G	G	G	G	G	G	G	G	G	G	G	G	G
Gm01	7543369	C	C	C	C	C	C	C	C	T	C	C	C	C	C	C	C	C	C	C	C	C	T	C	T	C	C	C	T	C	T	C	C	C	C	C	C	C	C	C	C	C	C	C	C	C	C	C	C
Gm01	7543371	T	C	C	C	C	C	C	C	T	C	C	C	C	T	C	C	C	T	T	C	T	T	C	T	C	T	C	T	C	T	T	T	C	T	C	C	C	C	C	C	C	C	C	T	C	T	C	C
Gm01	7543801	T	G	G	G	G	G	G	G	G	G	G	G	G	T	G	G	K	T	T	G	T	G	G	G	G	T	G	G	G	G	T	T	G	T	G	G	G	G	G	G	G	G	G	T	G	T	G	G
Gm01	7593965	A	A	A	A	A	A	A	A	A	A	A	A	A	A	A	A	A	A	A	A	A	A	A	A	A	A	A	C	A	A	A	A	A	A	A	A	A	A	A	A	A	A	A	A	A	A	A	A
Gm01	7640336	T	T	T	C	T	T	T	Y	T	T	T	T	T	T	T	T	T	T	T	T	T	T	T	Y	T	T	T	T	T	T	T	T	T	T	T	T	Y	T	T	T	T	T	T	T	T	T	T	T
Gm01	7720196	G	G	G	G	G	G	G	G	G	G	G	G	G	G	G	G	G	G	G	G	G	G	G	T	G	G	G	K	G	G	G	G	G	G	G	G	G	G	G	G	G	G	G	G	G	G	G	G
Gm01	7746957	G	G	G	G	T	G	G	G	G	G	G	G	G	G	G	K	G	G	G	G	G	G	G	G	G	G	G	G	G	G	G	G	G	G	K	G	G	G	G	G	G	G	G	G	G	G	G	G
Gm01	7810399	T	T	T	T	T	T	T	T	T	T	T	T	T	T	T	T	T	T	T	T	T	T	T	T	T	T	T	T	T	T	T	T	T	T	T	T	T	T	T	T	T	T	T	T	T	Y	T	T
Gm01	7895586	T	T	T	T	T	T	T	T	T	T	T	T	T	T	T	T	T	T	T	T	T	C	T	T	T	T	T	C	T	C	T	T	T	T	T	T	T	T	T	T	T	T	T	T	T	T	T	T
Gm01	7949600	T	T	T	T	G	G	T	T	T	T	T	T	T	T	T	T	T	T	T	T	T	T	T	T	T	T	K	T	T	T	T	T	K	T	T	T	K	T	T	T	T	T	T	T	T	K	T	T
Gm01	7949610	A	A	A	A	A	A	A	A	A	A	A	A	A	A	A	A	A	A	A	A	A	A	A	A	A	A	A	A	A	A	A	A	A	A	A	A	R	A	A	A	A	A	A	A	A	A	A	A
Gm01	7949613	A	R	A	A	A	A	A	A	A	A	A	A	A	A	A	A	A	R	A	A	A	A	A	A	A	A	A	A	A	A	A	A	A	A	A	A	A	A	R	A	A	A	A	A	A	A	A	A
Gm01	7949633	C	C	C	C	C	C	C	C	C	C	C	C	C	C	C	C	C	C	C	C	C	T	C	T	C	C	C	T	C	T	C	C	C	C	C	C	C	C	C	C	C	C	C	C	C	C	C	C
Gm01	7969232	A	A	A	A	A	A	A	A	A	A	A	A	A	A	A	A	A	A	A	A	A	G	A	G	A	A	A	G	A	G	A	A	A	A	A	A	A	A	A	A	A	A	A	A	A	A	A	A
Gm01	7979199	T	T	T	T	K	T	T	T	T	T	T	T	T	T	T	T	T	T	T	T	T	T	T	T	T	T	T	T	T	T	K	T	G	T	T	T	T	T	K	T	T	T	T	T	T	T	T	T
Gm01	7979208	G	G	G	G	G	G	G	G	G	G	G	G	G	G	G	G	G	G	G	G	G	T	G	G	G	G	G	G	G	G	G	G	G	G	G	G	G	G	K	G	G	G	G	G	G	K	G	G
Gm01	7991085	G	G	G	G	G	G	G	G	G	G	G	G	G	G	G	G	G	G	G	G	G	T	K	T	G	G	G	T	G	T	G	G	G	G	G	G	G	G	G	G	G	G	G	G	G	G	G	G
Gm01	8004155	T	T	T	T	T	T	T	T	T	T	T	T	T	T	T	T	T	T	T	T	T	C	T	C	T	T	T	C	T	C	T	T	T	T	T	T	T	T	T	T	T	T	T	T	T	T	T	T
Gm01	8004156	C	C	C	C	C	C	C	C	C	C	C	C	C	C	C	C	C	C	C	C	C	A	C	A	C	C	C	A	C	A	C	C	C	C	C	C	C	C	C	C	C	C	C	C	C	C	C	C
Gm01	8009636	A	A	A	A	A	C	A	C	A	M	A	A	A	A	A	A	A	A	C	A	A	A	A	M	A	A	M	A	A	A	A	A	A	A	A	A	A	A	A	C	A	A	A	A	A	A	A	A
Gm01	8057375	C	C	C	C	C	C	C	C	C	C	C	C	C	C	C	C	C	C	C	C	C	T	Y	T	C	C	C	T	C	T	C	C	C	C	C	C	C	C	C	C	C	C	C	C	C	C	C	C
Gm01	8057759	G	G	G	G	G	G	G	G	G	G	G	G	G	G	G	G	G	G	G	G	G	A	A	A	G	G	G	A	G	A	G	G	G	G	G	G	G	G	G	G	G	G	G	G	G	G	G	G
Gm01	8064022	G	G	G	G	G	G	G	G	G	G	G	G	G	G	G	G	G	G	G	G	G	A	G	A	G	G	G	G	G	A	G	G	G	G	G	G	G	G	G	G	G	G	G	G	G	G	G	G
Gm01	8065359	G	G	G	G	G	G	G	G	G	G	G	G	G	G	G	G	G	G	G	G	G	A	G	A	G	G	G	A	G	A	G	G	G	G	G	G	G	G	G	G	G	G	G	G	G	G	G	G
Gm01	8065401	T	T	T	T	T	T	T	T	T	T	T	T	T	T	T	T	T	T	T	T	T	C	T	C	T	T	T	C	T	C	T	T	T	T	T	T	T	T	T	T	T	T	T	T	T	T	T	T
Gm01	8072767	T	T	T	T	T	K	T	T	T	T	T	T	T	T	K	T	T	G	K	T	T	T	T	T	T	T	T	T	T	T	T	T	K	T	T	T	T	T	T	T	T	T	T	T	T	K	T	T
Gm01	8085732	A	A	A	R	A	A	A	A	A	A	A	A	A	A	A	A	A	A	A	A	A	G	R	G	A	A	A	G	A	G	A	A	A	A	A	A	A	A	A	A	A	A	A	A	A	A	A	A
Gm01	8138847	C	C	C	C	C	C	C	C	C	C	C	C	C	C	C	C	C	C	C	C	C	T	T	T	C	C	C	T	C	T	C	C	C	C	C	C	C	C	C	C	C	C	C	C	C	C	C	C
Gm01	8139203	G	G	G	G	G	G	G	G	G	G	G	G	G	G	G	G	G	G	G	G	G	A	A	A	G	G	G	A	G	A	G	G	G	G	G	G	G	G	G	G	G	G	G	G	G	G	G	G
Gm01	8152253	C	C	C	C	C	C	C	C	C	C	C	C	C	C	C	C	C	C	C	C	C	T	T	T	C	C	C	T	C	T	C	C	C	C	C	C	C	C	C	C	C	C	C	C	C	C	C	C
Gm01	8180937	A	A	A	A	A	A	A	A	A	A	A	A	A	A	A	A	A	A	A	A	A	C	C	A	A	A	A	C	A	A	A	A	A	A	A	A	A	A	A	A	A	A	A	A	A	A	A	A
Gm01	8180964	A	A	A	A	A	A	C	A	A	C	A	A	M	A	A	A	A	A	A	A	A	A	A	A	A	A	A	A	A	A	A	A	M	C	A	A	A	A	A	A	A	A	A	A	A	A	A	A
Gm01	8297332	T	T	T	T	T	T	T	T	T	T	T	T	T	T	T	T	T	T	T	T	T	C	Y	C	T	T	T	C	T	C	T	T	T	T	T	T	T	T	T	T	T	T	T	T	T	T	T	T
Gm01	8308000	T	T	T	T	T	T	T	T	T	T	T	T	T	T	T	T	T	T	T	T	T	T	T	T	T	T	T	T	T	T	G	T	T	T	T	T	T	T	T	T	T	T	T	T	T	T	T	T
Gm01	8342939	T	T	T	T	T	T	T	T	T	T	T	T	T	T	T	T	T	T	T	T	T	G	K	G	T	T	T	G	T	G	T	T	T	T	T	T	T	T	T	T	T	T	T	T	T	T	T	T
Gm01	8349925	T	T	T	T	T	T	T	T	T	T	T	T	T	T	T	T	T	T	T	T	T	C	T	C	T	T	T	C	T	C	T	T	T	T	T	T	T	T	T	T	T	T	T	T	T	T	T	T
Gm01	8350341	A	A	A	A	A	A	A	M	A	A	A	A	A	A	A	A	A	A	A	A	A	A	A	A	A	A	A	A	A	A	A	A	A	A	M	A	M	A	A	A	A	A	A	A	M	A	A	A
Gm01	8383444	T	T	T	T	T	T	T	T	C	T	T	T	T	T	T	T	T	T	T	T	T	C	T	C	T	T	T	C	T	C	T	T	T	T	T	T	T	T	T	T	T	T	T	T	T	T	T	T
Gm01	8387352	T	T	T	T	T	T	T	T	T	T	T	T	T	T	T	T	T	T	T	T	T	C	Y	C	T	T	T	C	T	C	T	T	T	T	T	T	T	T	T	T	T	T	T	T	T	T	T	T
Gm01	8388302	A	A	A	A	A	A	A	A	A	A	A	A	A	A	A	A	A	A	A	A	A	G	A	G	A	A	A	G	A	G	A	A	A	A	A	A	A	A	A	A	A	A	A	A	A	A	A	A
Gm01	8391549	T	T	T	T	G	T	T	T	T	T	T	T	T	K	T	T	T	T	T	T	T	T	T	T	T	T	T	T	T	T	T	T	T	T	T	T	T	T	T	T	T	T	T	T	T	T	T	T
Gm01	8470754	G	G	G	T	G	G	G	G	G	G	G	G	G	G	K	G	G	T	G	G	T	G	G	G	G	G	G	G	G	G	T	G	G	G	G	G	G	G	G	T	G	G	G	G	G	G	G	G
Gm01	8539986	A	G	G	A	A	A	A	A	A	A	A	A	A	A	A	A	A	A	A	A	A	G	A	G	A	A	A	G	A	G	A	A	A	A	A	A	A	A	A	A	A	A	A	A	A	A	A	A
Gm01	8540002	T	C	C	T	T	T	T	T	T	T	T	T	T	T	T	T	T	T	T	T	T	C	T	C	T	T	T	C	T	C	T	T	T	T	T	T	T	T	T	T	T	T	T	T	T	T	T	T
Gm01	8540377	G	G	G	G	G	G	G	T	T	G	G	G	G	G	G	G	G	G	G	G	G	G	G	G	G	G	G	G	G	G	G	G	G	G	G	G	G	G	G	G	G	G	G	G	G	G	G	G
Gm01	8540385	G	G	G	G	G	T	G	T	G	T	G	T	G	G	G	G	G	G	G	G	G	G	G	G	G	G	G	G	G	G	G	G	T	G	G	G	G	G	G	G	G	G	G	T	G	G	G	G
Gm01	8583302	A	G	A	A	A	A	A	A	A	A	A	A	A	A	A	A	A	A	A	A	A	A	A	A	A	A	A	A	A	A	A	A	A	A	A	A	A	A	A	A	A	A	A	A	A	A	A	A
Gm01	8588146	C	M	C	C	C	C	C	C	C	C	C	C	C	C	C	C	C	M	C	C	C	C	C	C	C	C	C	C	C	C	C	C	A	C	C	C	C	C	C	C	C	C	C	C	C	C	C	C
Gm01	8591801	C	C	C	C	C	C	C	C	C	C	C	C	C	C	C	C	C	C	C	C	C	T	Y	T	C	C	C	T	C	T	C	C	C	C	C	C	C	C	C	C	C	C	C	C	C	C	C	C
Gm01	8637730	C	C	C	C	C	C	C	C	C	C	C	C	C	S	C	C	C	C	C	C	C	C	C	C	C	C	C	C	C	C	C	C	G	C	C	C	C	C	C	C	C	C	C	C	C	C	C	C
Gm01	8648607	C	C	C	C	C	C	C	C	C	C	C	C	C	G	C	C	C	C	C	C	G	C	C	C	C	C	C	C	C	C	C	C	C	C	C	C	C	G	C	C	C	C	C	C	C	C	C	C
Gm01	8648614	A	A	G	A	A	A	A	A	A	A	A	A	A	G	A	G	A	A	A	G	G	A	A	A	A	A	A	A	A	A	A	A	A	A	A	A	A	G	A	A	A	A	A	A	A	A	A	A
Gm01	8654262	C	C	C	C	C	C	C	C	C	C	C	C	C	C	C	C	C	C	C	C	C	T	Y	T	C	C	C	T	C	T	C	C	C	C	C	C	C	C	C	C	C	C	C	C	C	C	C	C
Gm01	8671217	C	C	C	C	C	C	C	C	C	C	C	C	C	C	C	C	C	C	C	C	C	C	C	T	C	C	C	T	C	T	C	C	C	C	C	C	C	C	C	C	C	C	C	C	C	C	C	C
Gm01	8699503	G	G	G	G	G	G	G	G	G	G	G	G	G	G	G	G	G	G	G	G	G	A	G	A	G	G	G	A	G	A	G	G	G	G	G	G	G	G	G	G	G	G	G	G	G	G	G	G
Gm01	8753421	T	T	T	T	T	T	T	T	T	T	T	T	T	T	T	T	T	T	C	T	T	T	T	T	T	C	T	T	T	T	C	C	T	T	T	T	T	T	T	T	T	T	T	C	T	C	T	T
Gm01	8753433	C	C	C	C	C	C	C	C	C	C	C	C	C	C	C	C	C	C	T	C	C	C	C	C	C	T	C	C	C	C	T	T	C	C	C	C	C	C	C	C	C	C	C	T	C	T	C	C
Gm01	8753447	G	G	G	G	G	G	G	G	G	G	G	G	G	G	G	G	G	G	G	G	G	A	R	A	G	G	G	A	G	A	G	G	G	G	G	G	G	G	G	G	G	G	G	G	G	G	G	G
Gm01	8771412	A	A	A	A	A	A	A	A	A	A	A	A	A	A	A	A	A	A	A	A	A	G	A	G	A	A	A	G	A	G	A	A	A	A	A	A	A	A	A	A	A	A	A	A	A	A	A	A
Gm01	8771604	C	C	C	C	C	C	C	C	C	C	C	C	C	C	C	C	C	C	C	C	C	T	C	T	C	C	C	T	C	T	C	C	C	C	C	C	C	C	C	C	C	C	C	C	C	C	C	C
Gm01	8783928	T	T	T	T	T	T	T	T	T	T	T	T	T	T	T	T	T	T	C	T	T	C	T	C	T	C	T	C	T	C	C	C	T	T	T	T	T	T	T	T	T	T	T	C	T	C	T	T
Gm01	8790887	A	A	A	A	A	A	A	A	A	A	A	A	A	A	G	A	A	A	G	A	A	A	A	A	A	A	A	A	G	G	A	A	A	A	A	A	A	A	A	A	A	A	A	A	G	A	A	A
Gm01	8793479	G	G	G	G	G	G	G	G	G	G	G	G	G	G	G	G	G	G	G	G	G	A	A	A	G	G	G	A	G	A	G	G	G	G	G	G	G	G	G	G	G	G	G	G	G	G	G	G
Gm01	8837629	C	C	C	C	C	C	C	C	C	C	C	C	C	C	C	C	C	C	C	C	C	C	C	C	C	C	C	C	C	C	C	C	C	C	C	C	C	C	C	C	C	C	C	C	C	C	C	C
Gm01	8838044	T	T	T	T	T	T	T	T	T	T	T	T	T	T	T	T	T	T	C	T	T	C	T	C	T	C	T	C	T	T	C	C	T	T	T	T	T	T	T	T	T	T	T	C	T	C	T	T
Gm01	8922403	G	G	G	G	G	G	G	G	G	G	G	G	G	G	G	G	G	G	T	G	G	T	G	T	G	G	G	T	G	T	G	T	G	G	G	G	G	G	G	G	G	G	G	T	G	T	G	G
Gm01	9012779	T	T	T	T	T	T	T	T	T	T	T	T	T	T	T	T	T	K	T	T	K	T	T	T	T	T	T	T	T	T	T	T	T	T	T	T	T	T	K	T	T	T	T	T	T	T	T	T
Gm01	9012784	T	T	T	T	T	T	T	T	T	T	T	T	T	T	T	T	T	T	T	T	K	T	T	K	T	T	T	T	T	T	T	T	T	T	T	T	G	T	T	T	T	T	T	T	T	T	T	T
Gm01	9025070	T	T	T	T	T	T	T	T	T	T	T	T	G	T	T	T	T	G	T	T	T	T	T	T	T	T	T	T	T	T	T	T	T	T	G	T	T	T	T	T	T	T	T	K	T	T	T	T
Gm01	9068399	G	G	G	G	G	G	G	G	G	G	G	G	G	G	G	G	G	G	T	G	G	T	G	G	G	G	G	T	G	T	G	G	G	G	G	G	G	G	G	G	G	G	G	G	G	G	G	G
Gm01	9091648	G	G	G	G	G	G	G	G	G	G	G	G	G	G	G	G	G	G	A	G	G	A	G	A	G	G	G	A	G	A	G	G	G	G	G	G	G	G	G	G	G	G	G	G	G	G	G	G
Gm01	9102103	T	T	T	T	T	T	T	T	T	T	T	T	T	T	T	T	T	T	C	T	T	C	Y	T	T	T	T	C	T	C	T	T	T	T	T	T	T	T	T	T	T	T	T	T	T	T	T	T
Gm01	9161500	A	A	A	A	A	A	A	A	A	A	A	A	A	A	A	A	A	A	A	A	A	A	A	A	A	A	A	A	A	A	A	A	A	A	A	A	A	C	A	A	M	A	A	A	A	A	A	A
Gm01	9164882	C	C	C	C	C	C	C	C	C	C	C	C	C	C	C	C	C	C	C	C	C	C	C	C	C	C	C	C	C	C	C	C	C	C	C	M	M	C	C	M	C	C	C	C	M	C	C	C
Gm01	9196811	A	A	A	A	A	A	A	A	A	A	A	A	C	A	A	A	A	A	A	A	A	A	A	A	A	A	A	A	A	A	A	A	A	A	A	A	A	C	A	C	A	A	A	A	M	A	A	A
Gm01	9196821	A	A	A	A	A	A	A	A	A	A	A	A	A	A	A	A	A	A	A	A	A	A	A	A	A	A	A	A	A	A	A	A	A	A	A	A	A	A	A	A	A	A	A	A	M	A	A	A
Gm01	9196831	T	T	T	T	T	T	T	T	T	T	T	T	T	T	T	T	T	T	C	T	T	C	T	T	T	T	T	C	T	T	T	T	T	T	T	T	T	T	T	T	T	T	T	T	T	T	T	T
Gm01	9211531	G	G	G	G	G	G	G	G	G	G	G	G	G	G	G	G	G	G	A	G	G	A	R	G	G	G	G	A	G	G	G	G	G	G	G	G	G	G	G	G	G	G	G	G	G	G	G	G
Gm01	9231853	G	G	G	G	G	G	G	G	G	G	G	G	G	G	G	G	G	G	A	G	G	A	G	G	G	G	G	A	G	G	G	G	G	G	G	G	G	G	G	G	G	G	G	G	G	G	G	G
Gm01	9242421	C	C	C	C	C	C	C	C	C	C	C	C	C	C	C	C	C	C	T	C	C	T	C	C	C	C	C	T	C	C	C	C	C	C	C	C	C	C	C	C	C	C	C	C	C	C	C	C
Gm01	9267825	C	C	C	C	C	C	C	C	C	C	C	C	C	C	C	C	C	C	A	C	C	A	A	C	C	C	C	A	C	C	C	C	C	C	C	C	C	C	C	C	C	C	C	C	C	C	C	C
Gm01	9309560	T	T	T	T	T	T	T	T	T	T	T	T	T	T	T	T	T	T	C	T	T	C	T	T	T	T	T	C	T	T	T	T	T	T	T	T	T	T	T	T	T	T	T	T	T	T	T	T
Gm01	9326075	A	A	A	C	A	A	A	A	A	A	A	A	A	A	A	M	A	A	A	A	A	A	A	A	A	A	A	A	A	A	A	A	A	A	A	A	A	A	A	A	A	A	A	A	A	A	A	A
Gm01	9327382	C	C	C	C	C	C	C	C	C	C	C	C	C	C	C	C	C	C	G	S	C	G	S	C	C	C	C	G	C	C	C	C	C	C	C	C	C	C	C	C	C	C	C	C	C	C	C	C
Gm01	9331884	G	G	G	G	G	G	G	G	G	G	G	G	G	G	G	G	G	G	A	G	G	A	R	G	G	G	G	A	G	G	G	G	G	G	G	G	G	G	G	G	G	G	G	G	G	G	G	G
Gm01	9332279	G	G	G	G	G	G	G	G	G	G	G	G	G	G	G	G	G	G	A	R	G	A	R	G	G	G	G	R	G	G	G	G	G	G	G	G	G	G	G	G	G	G	G	G	G	G	G	G
Gm01	9337359	G	G	G	G	G	G	G	G	G	G	G	G	G	G	G	G	G	G	C	G	G	C	S	G	G	G	G	C	G	G	G	G	G	G	G	G	G	G	G	G	G	G	G	G	G	G	G	G
Gm01	9420268	T	T	T	T	T	T	T	T	T	T	T	T	T	T	T	T	T	T	C	T	T	C	C	T	T	T	T	C	T	T	T	T	T	T	T	T	T	T	T	T	T	T	T	T	T	T	T	T
Gm01	9448385	T	T	T	T	G	T	T	T	T	T	T	T	K	T	T	T	T	T	T	T	T	T	T	T	T	T	T	T	T	T	T	T	T	T	T	T	T	G	T	T	T	T	T	T	T	T	T	T
Gm01	9448729	G	G	G	G	G	G	G	G	G	G	G	G	G	G	G	G	G	G	G	G	G	G	G	K	G	G	G	G	G	G	G	G	T	G	G	G	G	T	G	G	G	G	G	K	G	G	G	G
Gm01	9448731	T	T	T	T	T	T	T	G	T	T	T	T	K	T	T	T	T	T	T	T	T	T	T	K	T	T	T	T	T	T	T	T	T	T	T	T	T	G	K	G	T	T	T	T	T	T	T	G
Gm01	9448740	A	G	A	A	G	A	A	A	A	A	A	A	R	A	A	A	A	A	A	A	A	A	A	A	A	A	A	A	A	A	A	A	A	A	A	A	A	A	A	A	A	A	A	A	A	R	A	A
Gm01	9475283	T	T	T	T	T	T	T	T	T	T	T	T	T	T	T	T	T	T	G	T	T	G	T	T	T	T	T	G	T	T	T	T	T	T	T	T	T	T	T	T	T	T	T	T	T	T	T	T
Gm01	9485727	T	G	T	T	T	T	T	T	T	T	T	T	T	T	T	K	T	T	T	T	T	T	T	T	T	T	T	T	K	T	T	T	T	T	T	T	T	T	T	T	T	T	T	T	T	T	T	T
Gm01	9486201	G	G	G	G	G	G	G	G	G	G	G	G	G	G	G	G	G	G	A	G	G	A	G	G	G	G	G	A	G	G	G	G	G	G	G	G	G	G	G	G	G	G	G	G	G	G	G	G
Gm01	9532031	C	C	C	C	C	C	C	C	C	C	C	C	C	C	C	C	C	C	G	C	C	C	C	C	C	C	C	C	C	C	C	C	C	C	C	C	C	C	C	C	C	C	C	C	C	C	C	C
Gm01	9532032	A	A	A	A	A	A	A	A	A	A	A	A	A	A	A	M	A	A	A	A	A	A	A	A	A	A	A	A	A	A	A	A	A	A	A	A	A	A	A	A	A	A	A	A	A	A	A	A
Gm01	9532064	A	A	A	A	A	M	A	A	A	A	A	A	A	A	A	A	A	M	A	A	A	A	A	A	A	A	M	A	A	A	M	A	A	A	A	A	A	A	M	A	A	A	A	C	M	A	A	A
Gm01	9532066	A	A	A	A	A	A	A	A	A	A	A	A	A	A	A	A	A	A	A	A	A	A	A	A	A	A	A	A	C	M	A	A	A	A	A	A	A	A	A	A	A	A	A	A	A	A	A	A
Gm01	9541194	T	T	T	T	T	T	T	T	T	T	T	T	T	T	T	T	T	T	A	T	T	A	T	T	T	T	T	A	T	T	T	T	T	T	T	T	T	T	T	T	T	T	T	T	T	T	T	T
Gm01	9547753	T	T	T	T	T	T	T	T	T	T	Y	T	T	T	T	T	T	T	C	T	T	C	T	T	T	T	T	C	T	T	T	T	T	T	T	T	T	T	T	T	T	T	T	T	T	T	T	T
Gm01	9558663	G	G	G	G	G	G	G	G	G	G	G	G	G	G	G	G	G	G	A	G	G	A	R	G	G	G	G	A	G	G	G	G	G	G	G	G	G	G	G	G	G	G	G	G	G	G	G	G
Gm01	9564502	A	A	A	A	A	A	A	A	A	A	A	A	A	A	A	A	A	A	G	A	A	G	A	A	A	A	A	G	A	A	A	A	A	A	A	A	A	A	A	A	A	A	A	A	A	A	A	A
Gm01	9620313	A	A	A	A	A	A	A	A	A	A	A	A	A	A	A	A	A	A	C	A	A	C	M	A	A	A	A	C	A	A	A	A	A	A	A	A	A	A	A	A	A	A	A	A	A	A	A	A
Gm01	9620739	T	T	T	T	T	T	T	T	T	Y	T	T	T	T	T	T	T	T	C	T	T	C	Y	T	T	T	T	C	T	T	T	T	T	T	T	T	T	T	T	T	T	T	T	T	T	T	T	T
Gm01	9633520	G	G	G	G	G	G	G	G	G	G	G	G	G	G	G	G	G	G	A	G	G	A	G	G	G	G	G	A	G	G	G	G	G	G	G	G	G	G	G	G	G	G	G	G	G	G	G	G
Gm01	9745437	G	G	G	G	G	G	G	G	G	G	G	G	G	G	K	G	G	G	G	G	G	G	G	G	G	G	G	G	G	K	K	G	G	G	G	G	T	G	G	G	G	G	G	G	G	G	G	G
Gm01	9745442	C	C	C	C	C	C	C	C	C	C	C	C	C	C	C	C	C	C	T	C	C	C	C	C	C	C	C	T	C	C	C	C	C	C	C	C	C	C	C	C	C	C	C	C	C	C	C	C
Gm01	9760490	G	G	G	G	G	G	G	G	G	G	G	G	G	G	G	G	G	G	A	G	G	A	G	G	G	G	G	A	G	G	G	G	G	G	G	G	G	G	G	G	G	G	G	G	G	G	G	G
Gm01	9814852	T	T	T	T	T	T	T	T	T	T	T	T	T	T	T	T	T	T	G	T	T	T	T	T	T	T	T	T	T	T	T	T	T	T	T	T	T	T	T	T	T	T	T	T	T	T	T	T
Gm01	9844913	C	C	C	C	C	C	C	C	C	C	C	C	C	C	C	C	C	C	A	C	C	M	A	C	C	C	C	A	C	C	C	C	A	C	C	C	C	C	C	C	C	C	C	C	C	C	C	C
Gm01	9867150	C	C	C	C	C	C	C	C	C	C	C	C	C	C	C	T	C	C	T	C	C	T	C	C	C	C	C	C	C	T	C	C	C	C	C	C	C	C	C	C	C	C	C	C	C	C	C	C
Gm01	9887377	A	A	A	A	A	A	A	A	A	A	A	A	A	A	A	A	A	A	G	A	A	G	A	A	A	A	A	G	A	G	A	A	A	A	A	A	A	A	A	A	A	A	A	A	A	A	A	A
Gm01	9936320	G	G	G	G	G	G	G	G	G	G	G	G	G	G	G	G	G	G	A	G	G	A	G	G	G	G	G	A	G	A	G	G	G	G	G	G	G	G	G	G	G	G	G	G	G	G	G	G
Gm01	9938601	C	C	C	C	C	C	C	C	C	C	C	C	C	C	C	C	C	C	C	C	C	C	C	C	C	C	M	C	C	C	C	C	C	C	C	C	C	C	M	C	C	C	C	C	C	C	C	C
Gm01	10025041	A	A	A	A	A	A	A	A	A	A	A	A	A	A	A	A	A	A	C	A	A	C	M	A	A	A	A	C	A	C	A	A	A	A	A	A	A	A	A	A	A	A	A	A	A	A	A	A
Gm01	10048947	T	T	T	T	T	T	T	G	T	T	T	T	T	T	T	T	T	T	T	T	T	T	T	T	T	T	T	G	T	T	T	T	T	T	T	T	T	T	K	T	T	T	T	T	T	T	T	T
Gm01	10115108	C	C	C	C	C	C	C	M	A	C	C	C	C	C	C	C	C	C	C	C	C	C	C	C	C	C	C	C	C	M	C	C	C	C	A	C	C	C	C	C	C	C	C	C	C	C	C	C
Gm01	10115467	G	G	G	G	G	G	G	G	G	G	G	G	G	G	G	G	G	G	A	G	G	A	A	G	G	G	G	A	G	A	G	G	G	G	G	G	G	G	G	G	G	G	G	G	G	G	G	G
Gm01	10137872	C	C	C	C	C	C	C	C	C	C	C	C	C	C	C	C	C	C	T	C	C	T	C	C	C	C	C	T	C	T	C	C	C	C	C	C	C	C	C	C	C	C	C	C	C	C	C	C
Gm01	10376418	A	A	A	A	A	A	A	A	A	A	A	A	A	A	A	A	A	A	C	A	A	C	C	A	A	A	A	A	A	A	A	A	A	A	A	A	A	A	A	A	A	A	A	A	A	A	A	A
Gm01	10391322	K	G	G	G	G	G	G	G	G	G	G	G	G	G	G	K	K	G	G	G	G	G	K	G	G	T	G	G	G	T	G	G	G	G	G	G	G	G	G	G	G	G	G	G	G	G	G	G
Gm01	10400577	A	A	A	A	A	A	A	C	A	A	A	A	C	A	M	A	A	A	A	A	A	A	A	A	A	A	A	A	A	A	A	A	A	A	A	A	M	A	A	A	A	A	A	M	A	A	A	A
Gm01	10415554	T	T	T	T	T	T	T	T	T	T	T	T	T	T	T	T	T	G	T	T	T	T	T	T	T	T	T	T	G	T	T	T	T	T	T	T	T	T	T	T	T	T	T	T	T	T	T	T
Gm01	10507171	G	G	G	G	G	G	G	S	G	G	G	G	G	G	G	G	G	G	G	S	G	G	G	G	G	G	G	G	G	G	S	G	G	G	G	G	S	G	G	G	G	G	G	G	G	G	G	G
Gm01	10518650	G	K	G	G	G	G	G	G	G	G	K	G	G	G	G	G	G	G	G	G	K	G	G	G	G	G	K	G	G	G	G	G	G	G	G	G	G	G	G	G	G	G	G	G	G	G	G	G
Gm01	10542605	G	G	G	G	G	G	G	G	G	G	G	G	G	G	G	G	G	G	T	G	G	T	G	G	G	G	G	T	G	G	G	G	G	G	G	G	G	G	G	G	G	G	G	G	G	G	G	G
Gm01	10616994	C	C	C	C	A	C	C	M	C	C	C	C	C	C	C	C	C	C	C	C	C	C	C	C	C	C	C	C	C	C	C	C	C	M	M	C	C	C	C	C	C	C	C	C	C	C	C	C
Gm01	10627104	T	T	T	T	K	T	T	T	T	T	T	T	T	T	T	T	T	T	T	T	T	T	T	G	T	T	T	K	T	T	T	G	K	T	T	T	T	T	T	T	T	T	T	T	T	T	T	T
Gm01	10672981	C	C	C	C	C	C	C	C	C	C	C	C	C	C	C	C	C	C	G	C	C	G	C	C	C	C	C	G	C	G	C	C	C	C	C	C	C	C	C	C	C	C	C	C	C	C	C	C
Gm01	10673286	A	A	A	A	A	A	A	A	A	A	A	A	A	A	A	A	A	A	A	A	A	C	A	A	A	A	A	C	A	C	A	A	A	A	A	A	A	A	A	A	A	A	A	A	A	A	A	A
Gm01	10673301	T	T	T	T	T	T	T	T	T	T	T	T	T	T	T	T	T	T	T	T	T	C	T	T	T	T	T	C	T	C	T	T	T	T	T	T	T	T	T	T	T	T	T	T	T	T	T	T
Gm01	10686141	M	A	A	A	A	A	C	A	A	A	A	A	A	A	A	A	A	A	A	A	A	A	A	A	A	A	A	A	A	A	A	A	A	A	A	A	A	A	M	A	M	A	A	A	A	A	A	A
Gm01	10690129	C	C	C	C	C	C	C	C	C	C	C	C	C	C	C	C	C	C	T	C	C	T	Y	C	C	C	C	T	C	T	C	C	C	C	C	C	C	C	C	C	C	C	C	C	C	C	C	C
Gm01	10695830	A	A	A	A	A	A	A	A	A	A	A	A	A	A	A	A	A	A	G	A	A	G	R	A	A	A	A	G	A	G	A	A	A	A	A	A	A	A	A	A	A	A	A	A	A	A	A	A
Gm01	10702092	A	A	A	A	A	A	A	A	A	A	A	A	A	A	A	A	A	A	G	A	A	G	A	A	A	A	A	G	A	G	A	A	A	A	A	A	A	A	A	A	A	A	A	A	A	A	A	A
Gm01	10741080	C	C	C	C	C	C	C	C	C	C	C	C	C	C	C	C	C	C	A	C	C	A	M	C	C	C	C	A	C	A	C	C	C	C	C	C	C	C	C	C	C	C	C	C	C	C	C	C
Gm01	10741118	T	T	T	T	T	T	T	T	T	T	T	C	T	T	T	T	T	T	T	T	T	T	T	T	T	T	T	T	T	T	T	T	T	T	T	T	T	T	T	T	T	T	T	Y	T	T	T	T
Gm01	10761710	A	A	A	A	A	A	A	A	A	A	A	A	A	A	A	A	A	A	G	A	A	G	A	A	A	A	A	G	A	G	A	A	A	A	A	A	A	A	A	A	A	A	A	A	A	A	A	A
Gm01	10771843	A	A	A	M	M	A	A	A	A	A	A	A	A	A	A	A	A	A	A	A	A	A	A	A	A	M	A	A	A	M	A	A	M	A	A	A	M	M	A	A	M	A	A	A	A	M	A	A
Gm01	10833192	G	G	G	G	G	G	G	G	G	G	G	G	G	G	G	G	G	C	C	G	G	C	S	G	G	G	G	C	G	C	G	G	G	G	G	G	G	G	G	G	G	G	G	G	G	G	G	G
Gm01	10853161	A	A	A	A	A	A	A	A	A	A	A	A	A	A	A	A	A	G	G	A	A	G	A	A	A	A	A	G	A	G	A	A	A	A	A	A	A	A	A	A	A	A	A	A	A	A	A	A
Gm01	10853197	C	C	C	C	C	M	C	C	C	C	A	M	M	M	C	C	C	C	C	C	C	C	C	C	C	C	M	C	M	C	C	C	C	C	M	C	C	C	C	C	C	C	C	M	M	C	C	C
Gm01	10853608	T	T	T	T	T	T	T	T	T	T	T	T	T	T	T	T	T	C	C	T	T	C	T	T	T	T	T	C	T	C	T	T	T	T	T	T	T	T	T	T	T	T	T	T	T	T	T	T
Gm01	10892434	G	T	T	T	T	T	T	T	T	T	T	T	T	G	T	T	T	T	T	G	T	T	K	T	T	G	T	T	T	T	T	T	T	T	T	T	T	T	T	T	G	T	T	T	T	T	T	T
Gm01	10911595	C	C	C	C	C	C	C	C	C	C	C	C	C	C	C	C	C	T	T	C	C	T	C	C	C	C	C	T	C	T	C	C	C	C	C	C	C	C	C	C	C	C	C	C	C	C	C	C
Gm01	10931321	T	T	T	T	T	T	T	T	T	T	T	T	T	T	T	T	T	T	T	T	T	T	T	T	T	T	T	T	T	T	K	T	T	T	T	T	K	T	T	T	T	T	K	T	T	T	T	T
Gm01	11052015	C	C	C	C	C	C	C	C	C	C	C	C	C	C	C	C	C	T	C	C	C	C	C	C	C	C	C	C	C	C	C	C	C	C	C	C	C	C	C	C	C	C	C	C	C	C	C	C
Gm01	11075487	T	T	T	T	T	T	T	T	T	T	T	T	T	T	T	T	T	T	T	K	T	T	T	T	T	T	T	T	T	T	T	T	T	T	T	T	T	T	T	T	T	T	T	K	T	T	T	T
Gm01	11143816	G	G	G	G	G	G	G	G	G	G	G	G	G	G	G	G	G	G	G	G	G	G	G	G	G	G	G	G	G	G	G	G	G	G	G	G	G	G	G	G	G	G	G	G	G	G	G	G
Gm01	11170169	C	C	C	M	C	C	C	C	C	C	C	C	C	C	C	C	C	C	C	C	C	C	C	C	C	C	C	C	C	C	C	C	C	C	M	C	A	C	C	C	M	C	C	M	C	C	C	C
Gm01	11276100	A	M	M	A	C	A	A	A	A	A	A	A	A	A	A	A	A	C	A	A	A	A	A	A	A	A	A	A	A	A	A	A	A	A	A	A	A	A	A	M	A	A	A	A	A	A	A	A
Gm01	11360552	T	T	T	T	T	T	T	T	T	T	T	T	T	T	T	T	T	C	T	T	T	T	T	T	T	T	T	T	T	T	T	T	T	T	T	T	T	T	T	T	T	T	T	T	T	T	T	T
Gm01	11424870	T	T	T	T	T	Y	T	T	T	T	T	T	T	T	T	T	T	T	Y	T	T	T	T	T	T	T	Y	T	T	T	T	T	T	T	T	T	T	T	T	T	T	T	T	T	T	T	Y	T
Gm01	11425256	A	A	A	A	A	A	A	A	A	A	A	A	A	A	A	A	A	A	A	A	A	A	A	A	A	A	A	A	A	A	A	A	A	A	A	A	A	A	A	A	A	A	A	A	A	A	A	A
Gm01	11570851	C	C	C	C	C	C	C	C	C	C	C	C	M	C	C	C	C	C	C	C	C	C	C	C	C	C	C	C	C	C	C	C	C	C	C	C	C	C	C	C	C	C	C	C	C	C	C	C
Gm01	11648118	G	G	G	G	G	G	G	G	G	G	G	G	G	G	G	G	G	G	G	G	G	G	G	G	G	G	G	T	G	G	K	G	G	G	G	G	G	G	G	G	G	G	G	G	G	G	G	K
Gm01	11672513	C	C	A	C	M	C	C	C	C	C	C	C	C	C	C	C	C	C	C	C	C	C	C	C	C	C	C	C	C	C	C	C	C	C	C	C	M	C	M	C	C	C	C	C	C	C	C	C
Gm01	11742132	A	T	T	T	T	T	T	T	T	T	T	T	T	T	T	T	T	T	T	T	A	T	T	T	T	T	T	T	T	T	T	T	T	A	T	T	T	T	T	T	T	T	T	T	T	T	T	T
Gm01	11764571	C	T	T	T	T	T	T	T	T	T	T	T	T	T	T	T	T	T	T	T	C	T	T	T	T	T	T	T	T	T	T	T	T	C	T	T	T	T	T	T	T	T	T	T	T	T	T	T
Gm01	11776305	G	A	A	A	A	A	A	A	A	A	A	G	A	A	A	A	A	A	A	A	G	A	A	A	A	A	A	A	A	A	A	A	A	G	A	A	A	A	A	A	A	A	A	A	A	A	A	A
Gm01	11813011	C	T	T	T	T	T	T	T	T	T	T	T	T	T	T	T	T	T	T	T	C	T	T	T	T	T	T	T	T	T	T	T	T	C	T	T	T	T	T	T	T	T	T	T	T	T	T	T
Gm01	11885239	T	C	C	C	C	C	C	C	C	C	C	C	C	C	C	C	C	C	C	C	T	C	C	C	C	C	C	C	C	C	C	C	C	T	C	C	C	C	C	C	C	C	C	C	C	C	C	C
Gm01	11887620	T	C	C	C	C	C	C	C	C	C	C	C	C	C	C	C	C	C	C	C	T	C	C	C	C	C	C	C	C	C	C	C	C	T	C	C	C	C	C	C	C	C	C	C	C	C	C	C
Gm01	11888886	A	A	A	A	A	A	A	A	A	A	A	A	A	A	A	A	A	A	A	A	A	A	A	A	A	A	A	A	A	A	A	A	A	A	G	A	A	A	A	A	A	A	A	A	A	G	A	A
Gm01	11927777	T	C	C	C	C	C	C	C	C	C	C	C	C	C	C	C	C	C	C	C	T	C	C	C	C	C	C	C	C	C	C	C	C	T	C	C	C	C	C	C	C	C	C	C	C	C	C	C
Gm01	11929706	C	A	A	A	A	A	A	A	A	A	A	A	A	A	A	A	A	A	A	A	C	A	A	A	A	A	A	A	A	A	A	A	A	M	A	A	A	A	A	A	A	A	A	A	A	A	A	A
Gm01	11929714	C	C	T	T	T	T	T	T	T	T	T	T	T	T	T	T	T	T	T	T	C	Y	T	T	T	T	T	T	T	T	T	T	T	Y	T	T	T	T	T	T	T	T	T	T	T	T	T	T
Gm01	11930106	T	T	T	T	T	T	T	T	T	T	T	T	G	T	T	T	T	T	T	T	K	T	T	T	T	T	T	T	T	T	T	T	K	T	T	T	T	T	T	T	T	T	T	T	T	T	T	T
Gm01	11936995	T	G	G	G	G	G	G	G	G	G	G	G	G	G	G	G	G	G	G	G	T	G	G	G	G	G	G	G	G	G	G	G	G	T	G	G	G	G	G	G	G	G	G	G	G	G	G	G
Gm01	11937000	T	C	C	C	C	C	C	C	C	C	C	C	C	C	C	C	C	C	C	C	T	C	C	C	C	C	C	C	C	C	C	C	C	T	C	C	C	C	C	C	C	C	C	C	C	C	C	C
Gm01	11987011	G	A	A	A	A	A	A	A	A	A	A	A	A	A	A	A	A	A	A	A	G	A	A	A	A	A	A	A	A	A	A	A	A	G	A	A	A	A	A	A	A	A	A	A	A	A	A	A
Gm01	11987334	G	A	A	A	A	A	A	A	A	A	A	A	A	A	A	A	A	A	A	A	G	A	A	A	A	A	A	A	A	A	A	A	A	G	A	A	A	A	A	A	A	A	A	A	A	A	A	A
Gm01	11988085	C	T	T	T	T	T	T	T	T	T	T	T	T	T	T	T	T	T	T	T	C	T	T	T	T	T	T	T	T	T	T	T	T	C	T	T	T	T	T	T	T	T	T	T	T	T	T	T
Gm01	11988086	T	C	C	C	C	C	C	C	C	C	C	C	C	C	C	C	C	C	C	C	T	C	C	C	C	C	C	C	C	C	C	C	C	T	C	C	C	C	C	C	C	C	C	C	C	C	C	C
Gm01	11988108	A	A	A	A	A	M	A	A	A	A	A	A	A	A	A	A	A	A	A	A	A	A	A	A	C	A	A	A	A	A	C	A	A	A	A	A	A	A	A	A	C	A	A	A	A	A	A	A
Gm01	11988512	C	T	T	T	T	T	T	T	T	T	T	T	T	T	T	T	T	T	T	T	C	T	T	T	T	T	T	T	T	T	T	T	T	C	T	T	T	T	T	T	T	T	T	T	T	T	T	T
Gm01	12027544	G	A	A	A	A	A	A	A	A	A	A	A	A	A	A	A	A	A	A	A	G	A	A	A	A	A	A	A	A	A	A	A	A	G	A	A	A	A	A	A	A	A	A	A	A	A	A	A
Gm01	12027900	A	G	G	G	G	G	G	G	G	G	G	G	G	G	G	G	G	G	G	G	A	G	G	G	G	G	G	G	G	G	G	G	G	A	G	G	G	G	G	G	G	G	G	G	G	G	G	G
Gm01	12345618	A	G	G	G	G	G	G	G	G	G	G	G	G	G	G	G	G	G	G	G	A	G	G	G	G	G	G	G	G	G	G	G	G	A	G	G	G	G	G	G	G	G	G	G	G	G	G	G
Gm01	12345637	T	G	G	G	G	G	G	G	G	G	G	G	G	G	G	G	G	G	G	G	T	G	G	G	G	G	G	G	G	G	G	G	G	T	G	G	G	G	G	G	G	G	G	G	G	G	G	G
Gm01	12371321	C	T	T	T	T	T	T	T	T	T	T	T	T	T	T	T	T	T	T	T	C	T	T	T	T	T	T	T	T	T	T	T	T	C	T	T	T	T	T	T	T	T	T	T	T	T	T	T
Gm01	12380037	T	T	T	T	T	T	T	T	T	T	T	T	T	T	T	K	T	T	T	T	T	T	T	T	T	T	T	T	T	T	T	T	T	T	T	T	T	T	T	T	K	T	T	T	T	T	T	T
Gm01	12407449	A	A	A	A	A	A	A	A	A	A	A	A	A	C	A	A	A	A	A	A	M	A	A	A	A	M	A	A	A	A	M	A	A	A	A	A	A	A	A	A	M	A	M	A	M	A	A	A
Gm01	12413854	A	G	G	G	G	G	G	G	G	G	G	G	G	G	G	G	G	G	G	G	A	G	G	G	G	G	G	G	G	A	G	G	G	A	G	G	G	G	G	G	G	G	G	G	G	G	G	G
Gm01	12447121	A	G	G	G	G	G	G	G	G	G	G	G	G	G	G	G	G	G	G	G	A	G	G	G	G	G	G	G	G	G	G	G	G	A	G	G	G	G	G	G	G	G	G	G	G	G	G	G
Gm01	12447494	G	A	A	A	A	A	A	A	A	A	A	A	A	A	A	A	A	A	A	A	G	A	A	A	A	A	A	A	A	A	A	A	A	G	A	A	A	A	A	A	A	A	A	A	A	A	A	A
Gm01	12447866	A	T	T	T	T	T	T	T	T	T	T	T	T	T	T	T	T	T	T	T	A	T	T	T	T	T	T	T	T	T	T	T	T	A	T	T	T	T	T	T	T	T	T	T	T	T	T	T
Gm01	12447880	A	G	G	G	G	G	G	G	G	G	G	G	G	G	G	G	G	G	G	G	A	G	G	G	G	G	G	G	G	G	G	G	G	A	G	G	G	G	G	G	G	G	G	G	G	G	G	G
Gm01	12447889	A	G	G	G	G	G	G	G	G	G	G	G	G	G	G	G	G	G	G	G	A	G	G	G	G	G	G	G	G	G	G	G	G	A	G	G	G	G	G	G	G	G	G	G	G	G	G	G
Gm01	12510930	A	G	G	G	G	G	G	G	G	G	G	G	G	G	G	G	G	G	G	G	A	G	G	G	G	G	G	G	G	G	G	G	G	A	G	G	G	G	G	G	G	G	G	G	G	G	G	G
Gm01	12511298	G	T	T	T	T	T	T	T	T	T	T	T	T	T	T	T	T	T	T	T	G	T	T	T	T	T	T	T	T	T	T	T	T	G	T	T	T	T	T	T	T	T	T	T	T	T	T	T
Gm01	12511314	G	A	A	A	A	A	A	A	A	A	A	A	A	A	A	A	R	A	A	A	G	A	A	A	A	A	A	A	A	A	A	A	A	G	A	A	A	A	A	A	A	A	A	A	A	A	A	A
Gm01	12511835	C	G	G	G	G	G	G	G	G	G	G	G	G	G	G	G	G	G	G	G	C	G	G	G	G	G	G	G	G	G	G	G	G	C	G	G	G	G	G	G	G	G	G	G	G	G	G	G
Gm01	12512212	T	A	A	A	A	A	A	A	A	A	A	A	A	A	A	A	A	A	A	A	T	A	A	A	A	A	A	A	A	A	A	A	A	T	A	A	A	A	A	A	A	A	A	A	A	A	A	A
Gm01	12512242	C	A	A	A	A	A	A	A	A	A	A	A	A	A	A	A	A	A	A	A	C	A	A	A	A	A	A	A	A	A	A	A	A	C	A	A	A	A	A	A	A	A	A	A	A	A	A	A
Gm01	12525587	G	A	A	A	A	G	A	A	A	A	A	A	A	A	A	A	A	A	A	A	G	A	A	A	A	A	A	A	A	A	A	A	A	G	A	A	A	A	A	A	A	A	A	A	A	A	A	A
Gm01	12548102	T	T	T	T	T	T	T	G	T	T	T	T	T	T	T	T	T	T	T	T	G	T	T	T	T	T	T	T	T	T	T	T	T	T	T	T	T	T	T	T	T	T	T	T	T	T	T	T
Gm01	12563948	T	T	T	T	T	T	T	T	T	T	T	T	T	T	T	T	T	T	T	T	T	T	T	T	T	T	T	T	T	T	T	T	T	C	T	T	T	T	T	T	T	T	T	T	T	T	T	T
Gm01	12580806	G	A	A	A	A	A	A	A	A	A	A	A	A	A	A	A	A	A	A	A	G	A	A	A	A	A	A	A	A	A	A	A	A	G	A	A	A	A	A	A	A	A	A	A	A	A	A	A
Gm01	12621641	A	G	G	G	G	G	G	G	G	G	G	G	G	G	G	G	G	G	G	G	A	G	G	G	G	G	G	G	G	G	G	G	G	A	G	G	G	G	G	G	G	G	G	G	G	G	G	G
Gm01	12630630	A	G	G	G	G	G	G	G	G	G	G	G	G	G	G	G	G	G	G	G	A	G	G	G	G	G	G	G	G	G	G	G	G	A	G	G	G	G	G	G	G	G	G	G	G	G	G	G
Gm01	12650098	T	T	T	T	T	T	T	T	T	T	T	T	T	T	T	T	T	T	T	T	C	T	T	T	T	T	T	T	T	T	T	T	T	C	T	T	T	T	T	T	T	T	T	T	T	T	T	T
Gm01	12799182	A	A	A	A	A	A	A	A	A	A	A	A	C	A	M	A	A	A	A	A	A	A	A	A	A	A	A	A	A	M	A	A	A	A	A	A	A	A	A	A	A	C	A	A	A	A	A	A
Gm01	12799604	T	C	C	C	C	C	C	C	C	C	C	C	C	C	C	C	C	C	C	C	T	C	C	C	C	C	C	C	C	C	C	C	C	T	C	C	C	C	C	C	C	C	C	C	C	C	C	C
Gm01	12800184	T	T	T	T	T	T	T	T	T	Y	T	T	T	T	T	T	T	T	T	T	T	T	T	T	T	T	T	T	T	C	T	T	T	T	T	T	T	T	T	T	T	T	T	T	T	T	T	T
Gm01	12800196	C	C	C	C	C	C	C	C	C	C	C	C	C	C	C	C	C	Y	C	C	C	C	C	C	C	C	Y	C	C	C	C	C	C	C	C	C	C	C	C	C	C	C	C	C	C	C	C	C
Gm01	12821946	C	T	T	T	T	T	T	T	T	T	T	T	T	T	T	T	T	T	T	T	C	T	T	T	T	T	T	T	T	T	T	T	T	C	T	T	T	T	T	T	T	T	T	T	T	T	T	T
Gm01	12830749	T	T	T	T	T	T	T	T	T	T	T	T	T	T	T	T	T	T	T	T	T	T	T	T	T	K	T	T	T	T	T	T	T	T	T	T	T	T	T	T	T	T	T	T	T	T	T	T
Gm01	12848558	C	T	T	T	T	T	T	T	T	T	T	T	T	T	T	T	T	T	T	T	C	T	T	T	T	T	T	T	T	T	T	T	T	C	T	T	T	T	T	T	T	T	T	T	T	T	T	T
Gm01	12848902	T	C	C	C	C	C	C	C	C	C	C	C	C	C	C	C	C	C	C	C	T	C	C	C	C	C	C	C	C	C	C	C	C	T	C	C	C	C	C	C	C	C	C	C	C	C	C	C
Gm01	12915447	T	T	T	T	T	T	T	T	T	T	T	T	T	T	T	Y	T	Y	T	T	T	T	T	T	T	T	T	T	T	T	T	T	T	T	T	T	T	T	T	T	Y	T	T	T	T	T	T	T
Gm01	12918309	A	G	G	G	G	G	G	G	G	G	G	G	G	G	G	G	G	G	G	G	A	G	G	G	G	G	G	G	G	G	G	G	G	A	G	G	G	G	G	G	G	G	G	G	G	G	G	G
Gm01	12918631	A	A	A	M	A	A	A	A	A	A	A	A	M	A	A	A	M	A	A	A	A	A	A	M	A	A	A	A	A	A	C	A	A	A	A	A	A	M	A	A	A	A	A	A	A	A	A	A
Gm01	12918644	C	T	T	T	T	Y	T	T	T	T	T	T	T	T	T	T	T	T	T	T	C	T	T	T	T	T	T	T	T	T	T	T	T	C	T	T	T	T	T	T	T	T	T	T	T	T	T	T
Gm01	12924164	T	T	C	C	T	T	T	C	C	T	T	T	T	C	T	T	T	C	T	T	C	C	T	C	C	T	T	C	T	C	C	C	T	T	T	C	C	T	T	T	C	T	T	C	C	T	T	T
Gm01	12924194	T	T	C	C	T	T	T	C	C	T	C	T	T	C	T	T	T	C	T	C	C	C	T	C	C	T	T	C	T	T	C	C	T	T	T	C	T	T	C	T	C	T	T	C	C	T	T	T
Gm01	12924358	G	A	G	G	A	A	A	G	G	A	G	A	G	G	A	A	A	G	A	G	G	G	G	G	G	A	A	G	A	G	G	G	G	G	A	G	G	G	G	A	G	A	G	G	G	G	A	G
Gm01	12924373	C	C	T	T	T	C	T	T	T	C	T	T	T	T	T	T	T	T	T	T	T	T	T	T	T	T	T	T	C	T	T	T	T	T	C	T	T	T	T	C	T	T	C	T	T	C	T	T
Gm01	12924877	C	T	T	T	T	T	T	T	T	T	T	T	T	T	T	T	T	T	T	T	C	T	T	T	T	T	T	T	T	T	T	T	T	C	T	T	T	T	T	T	T	T	T	T	T	T	T	T
Gm01	12957536	A	G	G	G	G	G	G	G	G	G	G	G	G	G	G	G	G	G	G	G	A	G	G	G	G	G	G	G	G	G	G	G	G	A	G	G	G	G	G	G	G	G	G	G	G	G	G	G
Gm01	13011799	T	G	G	G	G	G	G	G	G	G	G	G	G	G	G	G	G	G	G	G	T	G	G	G	G	G	G	G	G	G	G	G	G	T	G	G	G	G	G	G	G	G	G	G	G	G	G	G
Gm01	13016845	A	G	G	G	G	G	G	G	G	G	G	G	G	G	G	G	G	G	G	G	A	G	G	G	G	G	G	G	G	G	G	G	G	A	G	G	G	G	G	G	G	G	G	G	G	G	G	G
Gm01	13054214	T	T	T	T	T	T	T	T	T	T	T	T	T	T	T	T	T	T	T	T	T	T	T	T	T	T	T	T	T	T	T	T	T	C	T	T	T	T	T	T	T	T	T	T	T	T	T	T
Gm01	13054232	T	T	T	T	T	T	T	T	T	T	T	T	T	T	T	T	T	T	T	T	T	T	T	T	T	T	T	T	T	T	T	T	T	C	T	T	T	T	T	T	T	T	T	T	T	T	T	T
Gm01	13090874	C	C	C	G	S	C	C	C	C	C	C	C	C	C	C	C	C	C	C	C	C	C	C	C	C	C	C	C	C	C	C	C	C	C	G	C	C	C	G	C	S	C	C	G	C	C	C	C
Gm01	13182206	G	A	A	A	A	A	A	A	A	A	A	A	A	A	A	A	A	A	A	A	G	A	A	A	A	A	A	A	A	A	A	A	A	G	A	A	A	A	A	A	A	A	A	A	A	A	A	A
Gm01	13199088	C	T	T	T	T	T	T	T	T	T	T	T	T	T	T	T	T	T	T	T	C	T	T	T	T	T	T	T	T	T	T	T	T	C	T	T	T	T	T	T	T	T	T	T	T	T	T	T
Gm01	13301927	A	A	A	A	A	A	A	A	A	A	A	A	A	A	A	A	A	A	A	A	G	A	A	A	A	A	A	A	A	A	A	A	A	A	A	A	A	A	A	A	A	A	A	A	A	A	A	A
Gm01	13323061	C	T	T	T	T	T	T	T	T	T	T	T	T	T	T	T	T	C	T	T	C	T	T	T	T	T	T	T	T	T	T	T	T	C	T	T	T	T	T	T	T	T	T	T	T	T	T	T
Gm01	13327522	C	G	G	G	G	G	G	G	G	G	G	G	G	G	G	G	G	G	G	G	C	G	G	G	G	G	G	G	G	G	G	G	G	C	G	G	G	G	G	G	G	G	G	G	G	G	G	G
Gm01	13336970	C	C	C	C	C	C	C	C	C	C	C	C	C	C	C	C	C	C	C	C	C	C	C	C	C	C	C	C	C	C	M	C	C	C	C	C	C	C	M	C	C	C	C	C	C	C	C	C
Gm01	13362907	C	C	M	C	C	C	C	M	C	C	C	C	C	C	C	C	C	C	C	A	C	C	C	C	C	C	C	C	C	M	C	C	C	C	C	C	C	C	C	C	C	C	C	C	C	C	C	M
Gm01	13376285	T	T	T	T	K	T	K	T	T	T	G	T	T	T	T	T	T	T	T	T	T	T	T	K	T	T	T	T	T	T	K	T	T	T	K	T	G	K	G	T	K	T	T	K	T	T	T	T
Gm01	13376302	A	A	A	A	A	A	A	A	A	A	A	A	A	A	A	A	A	A	A	A	A	A	A	A	A	A	A	A	A	A	A	A	A	A	A	A	A	A	A	A	A	A	A	A	R	A	A	A
Gm01	13385197	T	T	T	T	T	T	T	T	T	K	T	T	K	T	T	K	T	T	T	K	T	T	T	T	T	T	G	T	T	T	T	T	T	T	T	T	T	T	T	T	T	T	T	T	T	T	T	T
Gm01	13439005	G	A	A	A	A	A	A	A	A	A	A	A	A	A	A	A	A	A	A	A	G	A	A	A	A	A	A	A	A	A	A	A	A	A	A	A	A	A	A	A	A	A	A	A	A	A	A	A
Gm01	13443024	A	A	A	A	A	A	A	A	A	A	A	A	A	A	A	M	A	A	A	A	A	A	A	A	A	A	A	A	A	C	A	A	A	A	M	A	A	A	A	C	A	A	A	A	A	M	A	A
Gm01	13443352	A	A	A	A	A	A	A	A	A	A	A	A	M	A	A	A	A	A	A	M	A	A	A	A	M	A	M	A	C	A	A	A	A	A	A	A	A	A	A	C	A	A	A	A	A	A	A	A
Gm01	13444359	T	T	T	T	T	Y	T	T	T	T	T	T	T	T	T	T	T	T	T	Y	T	T	T	Y	T	T	T	T	T	T	T	T	T	T	Y	T	T	T	T	T	T	T	T	T	T	T	T	T
Gm01	13444387	A	A	A	A	A	A	A	A	A	A	A	A	A	A	A	A	A	A	A	A	G	A	A	A	A	A	A	A	A	A	A	A	A	G	A	A	A	A	A	A	A	A	A	A	A	A	A	A
Gm01	13459050	A	A	A	A	A	A	A	A	A	A	A	A	A	A	A	A	A	A	A	A	A	A	A	A	W	A	A	A	A	A	A	A	A	A	A	A	A	A	A	A	A	A	A	A	A	A	A	A
Gm01	13459056	G	G	G	G	G	G	G	G	G	G	G	G	G	G	G	T	G	G	T	G	G	G	G	G	G	G	G	K	G	G	G	G	G	G	G	G	G	G	G	G	G	G	G	G	G	G	G	K
Gm01	13531527	T	T	T	T	T	T	T	T	T	Y	T	T	T	T	T	T	T	T	T	T	T	T	T	T	T	T	T	T	T	T	T	T	T	T	T	T	T	T	T	T	T	Y	T	T	T	T	T	T
Gm01	13687590	G	G	A	G	G	G	G	R	G	A	G	G	G	A	G	G	G	G	G	G	G	G	G	G	G	G	G	G	G	G	G	G	G	G	G	G	G	A	G	A	G	A	G	G	G	G	G	G
Gm01	13742204	T	T	T	T	T	T	T	T	T	T	T	T	T	T	T	T	T	T	T	T	T	T	C	T	T	T	T	T	T	T	T	T	T	T	T	T	T	T	T	T	T	T	T	T	T	T	T	T
Gm01	13814553	A	C	C	C	C	C	C	C	C	C	C	C	C	C	C	C	C	C	C	C	A	C	C	C	C	C	C	C	C	C	C	C	C	A	C	C	C	C	C	C	C	C	C	C	C	C	C	C
Gm01	13852153	A	T	T	T	T	T	T	T	T	T	T	T	T	T	T	T	T	T	T	T	A	T	T	T	T	T	T	T	T	T	T	T	T	A	T	T	T	T	T	T	T	T	T	T	T	T	T	T
Gm01	13905196	G	A	A	A	A	A	A	A	A	A	A	A	A	A	A	A	A	A	A	A	G	A	A	A	A	A	A	A	A	A	A	A	A	G	A	A	A	A	A	A	A	A	A	A	A	A	A	A
Gm01	14028506	C	T	T	T	T	T	T	T	T	T	T	T	T	T	T	T	T	T	T	T	C	T	T	T	T	T	T	T	T	T	T	T	T	C	T	T	T	T	T	T	T	T	T	T	T	T	T	T
Gm01	14051015	A	A	A	A	A	A	A	A	A	A	A	A	A	A	A	A	A	A	A	A	A	A	A	A	A	A	A	A	A	A	A	A	A	A	A	A	A	A	A	A	A	A	A	A	A	A	A	A
Gm01	14066911	C	C	C	M	C	C	C	C	C	C	C	C	C	C	C	C	C	C	C	C	C	C	C	C	C	C	C	C	C	C	C	C	C	C	C	C	C	C	C	C	C	C	C	C	C	C	C	C
Gm01	14091860	G	A	A	A	A	A	A	A	A	A	A	A	A	A	A	A	A	G	A	A	G	A	A	A	A	A	A	A	A	A	A	A	A	G	A	A	A	A	A	A	A	A	A	A	A	A	A	A
Gm01	14092209	T	T	T	T	T	T	T	T	T	T	T	T	T	T	K	T	T	T	T	T	T	T	T	T	T	T	T	T	T	T	T	T	T	T	T	T	T	T	T	T	T	T	T	T	T	T	T	T
Gm01	14130487	T	C	C	C	C	C	C	C	C	C	C	C	C	C	C	C	C	C	C	C	T	C	C	C	C	C	C	C	C	C	C	C	C	T	C	C	C	C	C	C	C	C	C	C	C	C	C	C
Gm01	14219959	C	A	A	A	A	A	A	A	A	A	A	A	A	A	A	A	A	A	A	A	C	A	A	A	A	A	A	A	A	A	A	A	A	C	A	A	A	A	A	A	A	A	A	A	A	A	A	A
Gm01	14309479	T	T	T	T	T	T	T	T	T	T	T	T	T	T	T	T	T	T	T	T	G	T	T	T	T	T	T	T	K	T	T	T	T	T	T	T	T	T	T	T	G	T	T	T	T	T	T	T
Gm01	14336801	A	G	G	G	G	G	G	G	G	G	G	G	G	G	G	G	G	G	G	G	A	G	G	G	G	G	G	G	G	G	G	G	G	A	G	G	G	G	G	G	G	G	G	G	G	G	G	G
Gm01	14379334	G	A	A	A	A	A	A	A	A	A	A	A	A	A	A	A	A	A	A	A	G	A	A	A	A	A	A	A	A	A	A	A	A	G	A	A	A	A	A	A	A	A	A	A	A	A	A	A
Gm01	14381645	C	T	T	T	T	T	T	T	T	T	T	T	T	T	T	T	T	C	T	T	C	T	T	T	T	T	T	T	T	T	T	T	T	C	T	T	T	T	T	T	T	T	T	T	T	T	T	Y
Gm01	14385298	A	G	G	G	G	G	G	G	G	G	G	G	G	G	G	G	G	G	G	G	A	G	G	G	G	G	G	G	G	G	G	G	G	A	G	G	G	G	G	G	G	G	G	G	G	G	G	G
Gm01	14387750	A	T	T	T	T	T	T	T	T	T	T	T	T	T	T	T	T	T	T	T	A	T	T	T	T	T	T	T	T	T	T	T	T	A	T	T	T	T	T	T	T	T	T	T	T	T	T	T
Gm01	14405389	T	G	G	G	G	G	G	G	G	G	G	G	G	G	G	G	G	T	G	G	T	G	G	G	G	G	G	G	G	G	G	G	G	T	G	G	G	G	G	G	G	G	G	G	G	G	G	G
Gm01	14460984	A	G	G	G	G	G	G	G	G	G	G	G	G	G	G	G	G	A	G	G	A	G	G	G	G	G	G	G	A	G	G	G	G	A	G	G	G	G	G	G	G	G	G	G	G	G	G	G
Gm01	14461014	C	A	A	A	A	A	A	A	A	A	A	A	A	A	A	A	A	C	A	A	C	A	A	A	A	A	A	A	C	A	A	A	A	C	A	A	A	A	A	A	A	A	A	A	A	A	A	A
Gm01	14659144	T	T	T	C	T	C	C	T	T	C	C	T	C	T	C	C	C	T	C	T	T	T	C	T	C	C	C	C	C	C	C	C	C	T	C	T	T	C	T	T	C	C	C	C	C	T	C	C
Gm01	14702964	G	G	G	G	G	G	G	G	G	G	G	K	K	G	G	G	G	T	G	G	G	G	G	G	G	G	G	G	G	G	G	G	G	G	G	G	G	G	K	G	G	G	G	G	G	G	G	G
Gm01	14711235	A	G	G	G	G	G	G	G	G	G	G	G	G	G	G	G	G	G	G	G	A	G	G	G	G	G	G	G	G	G	G	G	G	A	G	G	G	G	G	G	G	G	G	G	G	G	G	G
Gm01	14720328	Y	C	C	C	C	C	C	C	C	C	C	C	C	C	C	C	C	C	C	C	T	C	C	C	C	C	C	C	C	C	C	C	C	T	C	C	C	C	C	C	C	C	C	C	C	C	C	C
Gm01	14728708	G	A	A	A	A	A	A	A	A	A	A	A	A	A	A	A	A	G	A	A	G	A	A	A	A	A	A	A	A	A	A	A	A	G	A	A	A	A	A	A	A	A	A	A	A	A	A	A
Gm01	14759798	G	A	A	A	A	A	A	A	A	A	A	A	A	A	A	A	A	A	A	A	G	A	A	A	A	A	A	A	A	A	A	A	A	G	A	A	A	A	A	A	A	A	A	A	A	A	A	A
Gm01	14760147	T	T	T	T	T	T	T	T	T	T	T	T	T	T	T	T	T	G	G	T	T	T	T	T	T	T	T	T	T	T	T	T	T	T	T	T	T	T	T	T	T	T	T	T	K	T	T	T
Gm01	14793332	T	C	C	Y	C	C	C	Y	C	C	C	C	C	C	Y	C	C	C	C	C	C	C	C	C	C	C	C	C	Y	C	C	C	C	T	Y	C	C	C	Y	C	C	C	C	C	C	C	C	C
Gm01	14863843	T	Y	T	Y	T	T	T	T	T	T	T	T	T	T	T	T	T	T	T	T	T	T	T	Y	T	T	Y	T	C	C	T	T	Y	T	T	T	T	T	T	T	T	T	T	T	T	T	T	T
Gm01	14933670	A	A	A	A	A	A	A	A	A	A	A	A	A	A	A	A	A	A	A	A	A	A	A	A	A	A	A	A	A	A	T	A	A	A	T	A	A	A	A	T	A	A	A	A	A	A	A	A
Gm01	15138522	G	A	A	A	A	A	A	A	A	A	A	A	A	A	A	A	A	G	A	A	G	A	A	A	R	A	A	A	A	A	A	A	A	G	A	A	A	A	A	A	A	A	A	A	A	A	A	A
Gm01	15236508	G	A	A	A	A	A	A	A	A	A	A	R	A	A	A	A	A	A	A	A	G	A	A	A	A	A	A	A	A	A	A	A	A	G	A	A	A	A	A	A	A	A	A	A	A	A	A	A
Gm01	15277828	G	T	T	T	T	T	T	T	T	T	T	T	T	T	T	T	T	T	T	T	G	T	T	T	T	T	T	T	T	T	T	T	T	G	T	T	T	T	T	T	T	T	T	T	T	T	T	T
Gm01	15286149	C	Y	C	T	T	T	T	C	C	C	Y	T	Y	C	C	C	C	C	C	C	C	C	C	C	C	C	T	C	T	C	C	C	C	C	C	C	T	C	C	C	C	C	C	C	C	C	T	T
Gm01	15286166	R	G	G	G	G	G	G	G	G	G	G	G	G	G	G	G	G	G	G	G	A	G	G	G	G	G	G	G	G	G	G	G	G	A	G	G	G	G	G	G	G	G	G	G	G	G	G	G
Gm01	15421778	T	C	C	C	C	C	C	C	C	C	C	C	C	C	C	C	C	C	C	C	T	C	C	C	C	C	C	C	C	C	C	C	C	T	C	C	C	C	C	C	C	C	C	C	C	C	C	C
Gm01	15442380	C	C	C	C	M	C	C	C	C	C	C	C	C	C	C	C	C	M	C	C	C	C	C	C	C	C	C	C	C	C	C	C	C	C	C	C	C	C	A	C	C	C	C	C	C	M	C	C
Gm01	15442721	C	T	T	T	T	T	T	T	T	T	T	T	T	T	T	T	T	C	T	T	C	T	T	T	T	T	T	T	T	T	T	T	T	C	T	T	T	T	T	T	T	T	T	T	T	T	T	T
Gm01	15458105	Y	C	C	C	C	C	C	C	C	C	C	C	C	C	C	C	C	C	C	C	T	C	C	Y	C	C	Y	C	Y	C	C	C	C	T	C	C	C	C	C	C	C	C	C	Y	C	C	C	C
Gm01	15458629	G	C	C	C	C	C	C	C	C	C	C	C	C	C	C	C	C	C	C	C	G	C	C	C	C	C	C	C	C	C	C	C	C	G	C	C	C	C	C	C	C	C	C	C	C	C	C	C
Gm01	15458952	C	C	C	C	C	C	C	C	C	C	C	C	C	C	C	C	C	C	Y	C	Y	C	C	C	C	C	C	C	C	C	C	C	C	T	C	C	C	C	C	C	C	T	C	C	C	C	C	C
Gm01	15474007	T	C	C	C	C	C	C	C	C	C	C	C	C	C	C	C	C	T	C	C	T	C	C	C	C	C	C	C	C	C	C	C	C	T	C	C	C	C	C	C	C	C	C	C	C	C	C	C
Gm01	15491610	A	G	G	G	G	G	G	G	G	G	G	G	G	G	G	G	G	G	G	G	A	G	G	G	G	G	G	G	G	G	G	G	G	A	G	G	G	G	G	G	G	G	G	G	G	G	G	G
Gm01	15491632	T	T	T	T	T	T	T	T	T	T	T	T	T	T	T	T	T	T	T	T	T	T	T	T	T	T	T	T	T	T	T	T	T	T	K	T	T	T	T	T	T	T	T	T	T	T	T	T
Gm01	15492404	G	A	G	A	A	A	A	A	A	R	A	R	A	A	A	A	A	A	A	A	A	A	A	A	A	A	A	A	A	A	A	A	A	A	G	A	A	A	A	A	A	A	A	A	A	A	A	A
Gm01	15538959	T	G	G	G	G	G	G	G	G	G	G	G	G	G	G	G	G	G	G	G	T	G	G	G	G	G	G	G	G	G	G	G	G	T	G	G	G	G	G	G	G	G	G	G	G	G	G	G
Gm01	15571045	T	T	T	T	T	T	T	K	T	T	T	T	T	T	T	T	T	T	T	T	T	T	T	T	T	T	T	G	T	T	T	T	G	T	T	T	T	T	T	T	T	T	T	T	T	T	T	T
Gm01	15571052	T	T	T	T	T	T	T	Y	T	T	T	T	T	T	T	T	T	T	T	T	T	T	T	T	T	T	T	C	Y	T	T	T	T	T	T	T	T	T	T	T	T	T	T	T	T	T	T	T
Gm01	15660347	T	C	C	C	C	C	C	C	C	C	C	C	C	C	C	C	C	C	C	C	T	C	C	C	C	C	C	C	C	C	C	C	C	T	C	C	C	C	C	C	C	C	C	C	C	C	C	C
Gm01	15660351	A	C	C	C	C	C	C	C	C	C	C	C	C	C	C	C	C	C	C	C	A	C	C	C	C	C	C	C	C	C	C	C	C	A	C	C	C	C	C	C	C	C	C	C	C	C	C	C
Gm01	15660777	A	G	G	G	G	G	G	G	G	G	G	G	G	G	G	G	G	G	G	G	A	G	G	G	G	G	G	G	G	G	G	G	G	A	G	G	G	G	G	G	G	G	G	G	G	G	G	G
Gm01	15672691	T	T	T	C	T	T	T	T	T	T	C	T	T	T	Y	T	T	C	T	T	T	T	T	T	T	T	T	T	C	Y	T	T	T	T	T	T	T	T	T	T	T	T	T	T	T	T	T	T
Gm01	15829002	G	G	G	G	G	G	G	G	G	G	G	G	G	G	G	G	G	G	G	T	G	G	G	G	G	G	G	G	G	G	G	G	G	G	G	G	G	G	G	G	G	G	G	T	G	G	G	G
Gm01	16219508	A	A	A	A	A	A	A	A	A	A	A	C	A	A	A	A	A	A	M	A	A	A	A	A	M	A	A	A	A	A	A	A	A	A	A	A	A	M	A	A	A	A	A	A	A	A	A	A
Gm01	16219513	C	C	C	C	C	C	C	C	C	C	T	C	C	C	C	C	C	C	C	C	C	C	C	C	C	C	C	C	T	C	C	C	C	C	C	C	T	C	C	T	C	C	C	C	C	C	C	C
Gm01	16328667	A	G	G	G	G	G	G	G	G	G	G	G	G	G	G	G	G	G	G	G	A	G	G	G	G	G	G	G	G	G	G	G	R	G	G	G	G	G	G	G	G	G	G	G	G	R	G	G
Gm01	16455623	G	A	A	A	A	A	A	A	A	A	A	A	A	A	A	A	A	A	A	A	G	A	A	A	A	A	A	A	A	A	A	A	A	G	A	A	A	A	A	A	A	A	A	A	A	A	A	A
Gm01	16556287	T	T	T	W	T	T	T	T	T	T	T	T	T	T	T	T	T	T	T	T	T	T	T	T	T	T	T	T	T	T	T	T	T	T	T	T	T	T	T	T	T	T	T	T	T	T	T	T
Gm01	16577427	C	T	T	T	T	T	T	T	T	T	T	T	T	T	T	T	T	T	T	T	C	T	C	T	T	T	T	T	T	T	T	T	T	C	T	T	T	T	C	T	T	T	T	T	T	T	T	T
Gm01	16603693	Y	C	C	C	C	C	C	C	C	C	C	C	C	C	C	C	C	C	C	C	T	C	C	C	C	C	C	T	C	C	C	C	C	T	C	C	C	C	C	C	C	C	C	C	C	C	C	C
Gm01	16627858	T	C	C	C	C	C	C	C	C	C	C	C	C	C	C	C	C	C	C	C	T	C	C	C	C	C	C	C	C	C	C	C	C	T	C	C	C	C	C	C	C	C	C	C	C	C	C	C
Gm01	16765221	C	C	C	C	C	C	C	C	C	C	C	C	C	C	C	C	C	C	C	C	T	C	C	C	C	C	C	C	C	C	C	C	C	T	C	C	C	C	C	C	C	C	C	C	C	C	C	C
Gm01	16779042	T	T	T	T	T	T	T	T	T	T	T	T	T	T	T	T	T	T	T	T	T	T	T	T	K	T	T	G	T	T	K	T	T	T	T	T	T	K	G	T	T	T	T	T	T	T	T	T
Gm01	16786915	A	A	A	A	A	A	A	C	A	A	A	A	A	A	A	A	M	A	A	A	A	A	A	A	A	A	A	A	A	A	A	A	A	A	A	A	A	A	A	A	A	A	A	A	A	A	A	A
Gm01	16787258	C	C	C	C	C	C	S	C	C	C	C	C	S	C	C	C	C	C	C	C	C	C	C	C	C	C	C	C	C	C	S	C	C	C	C	C	C	C	C	C	S	C	C	C	C	C	C	C
Gm01	16789435	G	A	A	A	A	A	A	A	A	A	A	A	A	A	A	A	A	A	A	A	G	A	A	A	A	A	A	A	A	A	A	A	A	G	A	A	A	A	A	A	A	A	A	A	A	A	A	A
Gm01	16789733	G	R	G	G	G	G	G	G	G	G	G	G	G	G	G	G	G	G	G	G	A	G	G	G	G	G	G	G	G	G	G	G	G	A	G	G	G	G	G	G	G	G	G	G	G	G	G	G
Gm01	16820643	A	A	A	A	A	A	A	A	A	A	A	A	G	A	A	A	A	R	A	A	A	A	A	A	A	A	A	A	A	A	R	A	R	A	A	A	A	A	A	A	A	A	A	A	A	A	A	A
Gm01	16820670	A	G	G	G	G	G	G	G	G	G	G	G	G	G	G	G	G	G	G	G	A	G	G	G	G	G	G	G	G	G	G	G	G	A	G	G	G	G	G	G	G	G	G	G	G	G	G	G
Gm01	16909349	C	C	C	C	C	C	C	C	G	C	G	C	C	C	C	G	C	C	C	C	C	C	C	C	C	C	S	C	C	C	G	C	C	C	C	C	C	C	C	S	C	C	C	S	C	C	C	C
Gm01	16909353	C	C	C	C	C	C	C	C	C	C	C	C	C	C	C	C	C	C	C	C	C	C	C	M	C	C	M	C	C	C	C	C	C	C	C	C	C	C	C	C	C	C	C	C	C	C	M	C
Gm01	16969215	G	A	A	A	A	A	A	A	A	A	A	A	A	A	A	A	A	A	A	A	G	A	A	A	A	A	A	A	A	A	A	A	A	G	A	A	A	A	A	A	A	A	A	A	A	A	A	A
Gm01	17056232	T	C	C	C	C	C	C	C	C	C	C	C	C	C	C	C	C	C	C	C	T	C	C	Y	C	C	C	C	C	C	C	C	C	T	C	C	C	C	C	C	C	C	C	C	C	C	C	C
Gm01	17059018	A	G	G	G	G	G	G	G	G	G	G	G	G	G	G	G	G	G	G	G	A	G	G	G	G	G	G	G	G	G	G	G	G	A	G	G	G	G	G	G	G	G	G	G	G	G	G	G
Gm01	17102161	T	A	A	A	A	A	A	A	A	A	A	A	A	A	A	A	A	A	A	A	T	A	A	A	A	A	A	A	A	A	A	A	A	T	A	A	A	A	A	A	A	A	A	A	A	A	A	A
Gm01	17119574	A	G	G	G	G	G	G	G	G	G	G	G	G	G	G	G	G	G	G	G	R	G	G	G	G	G	G	G	G	G	G	G	G	R	G	G	G	G	G	G	G	G	G	G	G	G	G	G
Gm01	17119909	G	A	A	A	A	A	A	A	A	A	A	A	A	A	A	A	A	A	A	A	G	A	A	A	A	A	A	A	A	A	A	A	A	G	A	A	A	A	A	A	A	A	A	A	A	A	A	A
Gm01	17180302	T	T	T	T	T	T	T	T	T	T	T	T	T	T	W	T	T	T	T	T	T	T	T	T	T	T	T	T	T	T	A	T	T	T	T	T	T	T	T	T	T	T	T	T	W	T	T	T
Gm01	17180306	A	G	G	G	G	G	G	G	G	G	G	G	G	G	G	G	G	G	G	G	A	G	R	G	G	R	G	G	G	G	G	G	G	A	G	G	G	A	G	G	G	G	R	G	G	G	G	G
Gm01	17312691	C	C	C	C	C	C	C	C	C	C	C	C	C	C	C	M	C	M	C	C	C	C	C	C	C	C	C	C	C	C	C	C	C	C	C	C	C	C	C	C	C	C	C	C	C	C	C	C
Gm01	17343592	A	A	A	A	A	A	A	M	A	A	A	A	A	A	A	A	A	A	A	A	A	A	A	A	A	A	A	A	A	A	A	A	A	A	A	A	M	M	A	A	A	A	A	A	A	A	A	A
Gm01	17435282	T	C	C	C	C	C	C	C	C	C	C	C	C	C	C	C	C	C	C	C	T	C	C	C	C	C	C	C	C	C	C	C	C	T	C	C	C	C	C	C	C	C	C	C	C	C	C	C
Gm01	17435671	T	T	T	K	T	T	T	T	T	T	T	T	T	T	T	T	T	T	T	T	K	T	T	T	T	T	T	T	T	T	G	T	T	T	T	T	T	T	T	T	T	T	T	T	T	T	T	T
Gm01	17435683	G	C	C	C	C	C	C	C	C	C	C	C	C	C	C	C	C	C	C	C	G	C	C	C	C	C	C	C	C	C	C	C	C	G	S	C	C	C	C	C	C	C	C	C	S	C	C	C
Gm01	17517762	G	C	C	C	C	C	C	C	C	C	C	C	C	C	C	C	C	C	C	C	G	C	C	C	C	C	C	C	C	C	C	C	C	G	C	C	C	C	C	C	C	C	C	C	C	C	C	C
Gm01	17524321	C	C	C	C	C	C	C	C	C	C	C	C	C	C	C	C	M	C	C	C	C	C	C	C	C	C	C	C	C	C	C	C	C	A	C	C	C	C	C	C	C	C	C	C	C	C	C	C
Gm01	17580340	T	G	G	G	G	G	G	G	G	G	G	G	G	G	G	G	G	G	G	G	G	G	G	G	G	G	G	G	G	G	G	G	G	G	G	G	G	G	G	G	G	T	G	G	G	G	G	G
Gm01	17588553	T	T	T	T	T	T	T	T	T	T	T	T	T	T	T	T	T	T	T	T	T	T	T	T	T	T	T	T	T	T	G	T	T	T	T	T	T	T	G	T	T	T	T	T	T	T	T	T
Gm01	17588562	A	A	A	A	A	A	A	A	A	A	A	A	A	A	A	A	A	A	A	A	A	A	C	A	A	A	A	A	A	A	A	A	A	A	A	A	A	A	A	M	A	A	A	A	A	A	A	A
Gm01	17755711	T	T	T	T	T	T	T	T	T	T	T	T	T	T	T	T	T	T	T	T	T	T	T	T	T	T	T	T	T	T	T	T	T	T	T	T	T	T	T	T	T	T	T	T	T	T	T	T
Gm01	17772499	A	A	A	A	A	A	A	A	A	A	A	A	A	A	A	A	A	A	A	A	G	A	A	A	A	A	A	A	A	A	A	A	A	A	A	A	A	A	A	A	A	A	A	A	A	A	A	A
Gm01	17801633	C	C	C	C	C	C	C	C	C	C	C	C	C	C	C	C	C	C	C	C	T	C	C	C	C	C	C	C	C	C	C	C	C	C	C	C	C	C	C	C	C	C	C	C	C	C	C	C
Gm01	17872067	A	C	C	C	C	C	C	C	C	C	C	C	C	C	C	C	C	C	C	C	A	C	C	C	C	C	C	C	C	C	C	C	C	C	C	C	C	C	C	C	C	C	C	C	C	C	C	C
Gm01	17901761	G	T	T	T	T	T	T	T	T	T	T	T	T	T	T	T	T	T	T	T	G	T	T	T	T	T	T	T	T	T	T	T	T	T	T	T	T	T	T	T	T	T	T	T	T	T	T	T
Gm01	17945639	A	G	G	G	G	G	G	G	G	G	G	G	G	G	G	G	G	G	G	G	A	G	G	G	G	G	G	G	G	G	G	G	G	A	G	G	G	G	G	G	G	G	G	G	G	G	G	G
Gm01	17945982	C	A	A	A	A	A	A	A	A	A	A	A	A	A	A	A	A	A	A	A	C	A	A	A	A	A	A	A	A	A	A	A	A	C	A	A	A	A	A	A	A	A	A	A	A	A	A	A
Gm01	17984788	K	T	T	T	T	T	T	T	T	T	T	T	T	T	K	T	T	T	T	T	T	T	T	T	T	T	T	K	T	K	T	T	T	T	K	T	T	T	T	T	T	T	T	T	T	T	T	T
Gm01	17984789	G	G	G	G	G	G	G	G	G	G	G	G	G	G	K	G	G	G	G	G	G	G	G	K	G	G	G	K	G	G	G	G	G	G	G	G	G	G	G	G	G	G	G	G	G	G	G	G
Gm01	17999764	C	T	T	T	T	T	T	T	T	T	T	T	T	T	T	T	T	T	T	T	C	T	T	T	T	T	T	T	T	T	T	T	T	C	T	T	T	T	T	T	T	T	T	T	T	T	T	T
Gm01	18018223	C	T	T	T	T	T	T	T	T	T	T	T	T	T	T	T	T	T	T	T	C	T	T	T	T	T	T	T	T	T	T	T	T	C	T	T	T	T	T	T	T	T	T	T	T	T	T	T
Gm01	18048950	A	C	C	C	C	C	C	C	C	C	C	C	M	C	C	C	C	C	C	C	A	C	C	C	C	C	C	C	C	C	C	C	C	A	C	C	C	C	C	C	C	C	C	C	C	C	C	C
Gm01	18048951	C	A	A	A	A	A	A	A	A	A	A	A	A	A	A	A	A	A	A	A	C	A	A	A	A	A	A	A	A	A	A	A	A	C	A	A	A	A	A	A	A	A	A	A	A	A	A	A
Gm01	18058229	A	A	A	A	A	A	A	A	A	A	A	G	R	A	A	A	A	A	A	A	A	A	A	A	A	A	A	A	A	A	A	A	A	A	A	A	A	A	A	A	A	A	A	A	A	A	A	A
Gm01	18090993	T	G	T	T	T	T	T	T	T	T	T	T	T	T	T	T	T	T	T	T	T	T	T	K	T	T	T	T	T	T	T	T	T	T	T	T	T	T	T	T	T	T	T	T	T	T	T	T
Gm01	18162061	C	A	A	A	A	A	A	A	A	A	A	A	A	A	A	A	A	A	A	A	C	A	A	A	A	A	A	A	A	A	A	A	A	A	A	A	A	A	A	A	A	A	A	A	A	A	A	A
Gm01	18178186	C	C	C	C	C	C	C	C	C	C	C	C	C	C	C	M	C	C	C	C	C	C	C	M	C	C	C	C	C	C	C	C	M	C	C	C	M	C	C	C	C	C	C	C	C	C	C	C
Gm01	18178548	T	T	T	T	T	T	T	T	T	T	T	T	T	T	T	T	T	T	T	T	K	T	T	T	T	T	T	T	T	T	T	T	T	T	T	T	T	T	T	T	T	T	T	T	T	T	T	T
Gm01	18178574	C	A	A	A	A	A	A	A	A	A	A	A	A	A	A	A	A	A	A	A	C	A	A	A	A	A	A	A	A	A	A	A	A	C	A	A	A	A	A	A	A	A	A	A	A	A	A	A
Gm01	18187535	A	A	A	A	G	A	A	A	A	A	A	A	A	A	A	A	R	A	A	A	A	A	A	A	A	A	A	R	A	A	A	A	G	A	A	A	A	G	A	A	A	A	A	A	A	A	A	R
Gm01	18187882	A	A	A	A	C	A	M	A	A	A	A	A	A	A	A	A	A	A	M	A	A	A	C	A	A	A	A	M	A	A	A	A	C	A	A	A	A	C	A	A	A	C	A	A	A	A	A	A
Gm01	18198160	A	A	A	A	M	A	M	A	A	A	A	A	A	A	A	A	A	A	A	A	A	A	A	A	A	A	A	A	A	A	A	A	A	A	A	A	A	M	A	A	M	A	A	A	A	A	A	A
Gm01	18230697	A	A	A	A	A	A	A	A	A	A	A	A	A	A	A	A	A	A	A	A	G	A	A	A	A	A	A	A	A	A	A	A	A	G	A	A	A	A	A	A	A	A	A	A	A	A	A	A
Gm01	18231086	T	G	G	G	G	G	G	G	G	G	G	G	G	G	G	G	G	G	G	G	G	G	G	G	G	G	G	G	K	G	G	G	G	G	G	G	G	G	G	G	G	G	G	G	G	G	G	K
Gm01	18249005	A	G	G	G	G	G	G	G	G	G	G	G	G	G	G	G	G	G	G	G	A	G	G	G	G	G	G	G	G	G	G	G	G	A	G	G	G	G	G	G	G	G	G	G	G	G	G	G
Gm01	18298930	T	T	T	T	T	T	T	T	T	T	T	T	T	T	T	K	T	T	K	T	T	T	T	T	T	T	T	T	T	T	T	T	T	T	T	T	T	T	T	T	T	T	T	T	T	T	T	T
Gm01	18309369	T	G	G	G	G	G	G	G	G	G	G	G	G	G	G	G	G	G	G	G	T	G	G	G	G	G	G	G	G	G	G	G	G	T	G	G	G	G	G	G	G	G	G	G	G	G	G	G
Gm01	18315605	C	T	T	T	T	T	T	T	T	T	T	T	T	T	T	T	T	T	T	T	C	T	T	T	T	T	T	T	T	T	T	T	T	C	T	T	T	T	T	T	T	T	T	T	T	T	T	T
Gm01	18432940	C	G	G	G	G	G	G	G	G	G	G	G	G	G	G	G	G	G	G	G	C	G	G	G	G	G	G	G	G	G	G	G	G	C	G	G	G	G	G	G	G	G	G	G	G	G	G	G
Gm01	18446683	A	A	A	A	A	M	M	A	A	A	A	A	A	A	M	A	A	A	A	A	A	A	A	A	A	A	A	A	A	A	A	A	A	A	M	A	A	A	A	A	A	A	A	A	A	A	A	A
Gm01	18447040	T	T	T	T	T	T	T	T	T	T	T	T	K	T	T	T	T	T	T	T	T	T	T	T	T	T	T	T	T	T	T	T	T	T	K	T	T	T	T	T	T	T	T	T	T	G	T	T
Gm01	18450595	G	G	G	G	G	G	G	T	G	G	G	G	G	K	G	G	G	G	G	G	G	G	G	G	G	G	G	G	G	G	G	G	G	G	G	G	G	G	G	G	G	G	G	G	G	K	G	G
Gm01	18453236	T	C	C	C	C	C	C	C	C	C	C	C	C	C	C	C	C	C	C	C	T	C	C	C	C	C	C	C	C	C	C	C	C	T	C	C	C	C	C	C	C	C	C	C	C	C	C	C
Gm01	18479466	G	A	A	A	A	A	A	A	A	A	A	A	A	A	A	A	A	A	A	A	A	A	A	A	A	A	A	A	A	A	A	A	A	G	A	A	A	A	A	A	A	A	A	A	A	A	A	A
Gm01	18588224	A	G	G	G	G	G	G	G	G	G	G	G	G	G	G	G	G	G	G	G	A	G	G	G	G	G	G	G	G	G	G	G	G	A	G	G	G	G	G	G	G	G	G	G	G	G	G	G
Gm01	18588546	A	A	A	A	A	A	A	G	A	A	A	A	A	A	R	A	R	A	A	A	A	A	A	A	A	A	A	A	A	A	A	A	A	A	A	A	A	A	A	A	A	A	A	A	A	A	A	A
Gm01	18612967	T	G	G	G	G	G	G	G	G	G	G	G	G	G	G	G	G	G	G	G	G	G	G	G	G	G	G	G	G	G	G	G	G	T	G	G	G	G	G	G	G	G	G	G	G	G	G	G
Gm01	18660177	G	A	A	A	A	A	A	A	A	A	A	A	A	A	A	A	A	A	A	A	A	A	A	A	A	A	A	A	A	A	A	A	A	G	A	A	A	A	A	A	A	R	A	A	A	A	A	A
Gm01	18776816	T	T	K	T	T	T	T	T	T	T	T	T	K	T	T	T	T	T	T	T	T	T	T	T	T	T	G	T	T	T	T	T	T	T	T	T	T	T	T	T	T	T	T	T	T	T	T	T
Gm01	18776852	A	C	C	C	C	C	C	C	C	C	C	C	C	C	C	C	C	C	C	C	A	C	C	C	C	C	C	C	C	C	C	C	C	A	C	C	C	C	C	C	C	C	C	C	C	C	C	C
Gm01	18860799	T	C	C	C	C	C	C	C	C	C	C	C	C	C	C	C	C	C	C	C	T	C	C	C	C	C	C	C	C	C	C	C	C	T	C	C	C	C	C	C	C	C	C	C	C	C	C	C
Gm01	18862211	T	C	C	C	C	C	C	C	C	C	C	C	C	C	C	C	C	C	C	C	T	C	C	C	C	C	C	C	C	C	C	C	C	T	C	C	C	C	C	C	C	C	C	C	C	C	C	C
Gm01	18866297	T	K	T	K	T	T	T	T	T	T	T	T	T	T	T	T	T	G	T	T	T	T	T	G	T	T	T	T	T	T	T	T	T	T	T	T	T	G	T	T	T	T	T	T	T	T	T	T
Gm01	18874650	A	A	A	A	A	A	A	A	A	A	A	A	A	A	A	A	A	A	A	A	A	A	A	A	A	A	A	A	M	A	A	A	A	A	A	A	A	A	M	A	A	A	A	A	A	A	A	M
Gm01	18874976	C	G	G	G	G	G	G	G	G	G	G	G	G	G	G	G	G	G	G	G	C	G	G	G	G	G	G	G	G	G	G	G	G	C	G	G	G	G	G	G	G	G	G	G	G	G	G	G
Gm01	18970453	A	G	G	G	G	G	G	G	G	G	G	G	G	G	G	G	G	G	G	G	A	G	G	G	G	G	G	G	G	G	G	G	G	A	G	G	G	G	G	G	G	G	G	G	G	G	G	G
Gm01	19012595	A	G	G	G	G	G	G	G	G	G	G	G	G	G	G	G	G	G	G	G	A	G	G	G	G	G	G	G	G	G	G	G	G	A	G	G	G	G	G	G	G	G	G	G	G	G	G	G
Gm01	19048702	A	G	G	G	G	G	G	G	G	G	G	G	G	G	G	G	G	G	G	G	A	G	G	G	G	G	G	G	G	G	G	G	G	R	G	G	G	G	G	G	G	G	G	G	G	G	G	G
Gm01	19052925	A	A	A	A	A	A	T	A	A	A	A	A	A	A	A	A	A	A	W	A	A	A	A	A	A	A	A	A	A	A	A	A	A	A	A	A	A	A	A	A	A	A	A	A	A	A	A	A
Gm01	19052928	G	G	G	G	G	G	T	G	G	G	G	G	G	G	G	G	G	G	K	G	T	G	G	G	G	G	G	G	T	G	G	G	G	G	T	G	G	G	G	G	G	G	G	G	G	G	G	G
Gm01	19061988	C	T	T	T	T	T	T	T	T	Y	T	T	T	T	T	T	T	T	T	T	C	T	T	T	T	T	T	T	T	T	T	T	T	C	T	T	T	T	T	T	T	T	T	T	T	T	T	T
Gm01	19062005	G	C	C	C	C	C	C	C	C	C	C	C	C	C	C	C	C	C	C	C	G	C	C	C	C	C	C	C	C	C	C	C	C	G	C	C	C	C	C	C	C	C	C	C	C	C	C	C
Gm01	19068159	R	G	G	G	G	G	G	G	G	G	G	G	G	G	G	G	G	G	G	G	R	G	G	G	G	G	G	G	G	G	G	G	G	A	G	G	G	G	G	G	G	G	G	G	G	G	G	G
Gm01	19085413	C	G	G	G	G	G	G	G	G	G	G	C	G	G	G	S	G	G	G	G	C	G	G	G	G	G	G	G	G	G	G	G	G	C	G	G	G	G	G	G	G	G	G	G	G	G	G	G
Gm01	19113557	A	A	A	A	A	A	C	A	A	A	A	A	A	A	A	A	A	A	A	A	A	A	A	A	A	A	M	A	A	A	A	A	A	A	A	A	A	A	A	A	A	A	A	A	A	A	A	A
Gm01	19131619	A	A	A	A	A	A	A	A	A	A	A	A	M	A	A	A	A	A	A	A	A	A	A	A	A	A	A	A	A	A	M	A	A	A	M	A	M	A	A	A	A	A	A	A	A	A	A	A
Gm01	19162782	T	C	C	C	C	C	C	C	C	C	C	C	C	C	C	C	C	C	C	C	T	C	C	C	C	C	C	C	C	C	C	C	C	T	C	C	C	C	C	C	C	C	C	C	C	C	C	C
Gm01	19162796	T	T	T	Y	T	T	T	T	T	T	T	T	T	T	T	T	T	T	T	T	T	T	T	T	T	T	T	T	T	T	T	T	Y	T	T	T	T	T	T	T	T	T	T	T	T	T	T	T
Gm01	19162804	C	C	C	C	C	C	C	C	C	C	C	C	C	C	C	C	A	C	C	M	C	C	C	C	C	C	C	C	C	C	C	C	C	C	C	C	C	C	C	C	C	C	C	C	C	C	C	C
Gm01	19194256	T	T	T	T	T	T	T	T	T	T	T	T	T	T	T	T	T	Y	T	T	T	T	T	T	C	T	T	T	T	Y	T	T	T	T	Y	T	T	Y	Y	T	Y	T	T	T	Y	T	T	T
Gm01	19197348	T	A	A	A	A	A	A	A	A	A	A	A	A	A	A	A	A	A	A	A	T	A	A	A	A	A	A	A	A	A	A	A	A	T	A	A	A	A	A	A	A	A	A	A	A	A	A	A
Gm01	19197686	A	G	G	G	G	G	G	G	G	G	G	G	G	G	G	G	G	G	G	G	A	G	G	G	G	G	G	G	G	G	G	G	G	A	G	G	G	G	G	G	G	G	G	G	G	G	G	G
Gm01	19197702	G	A	A	A	A	A	A	A	A	A	A	A	A	A	A	A	A	A	A	A	G	A	A	A	A	A	A	A	A	A	A	A	A	G	A	A	A	A	A	A	A	A	A	A	A	A	A	A
Gm01	19231066	T	T	T	T	T	T	T	T	T	T	T	T	T	T	T	T	T	T	T	T	T	T	T	T	T	T	T	T	T	T	T	T	T	T	K	T	T	T	T	T	T	T	T	K	T	T	T	T
Gm01	19231083	T	G	G	G	G	G	G	G	G	G	G	G	G	G	G	G	G	G	G	G	T	G	G	G	G	G	G	G	G	G	G	G	G	T	G	G	G	G	G	G	G	G	G	G	G	G	G	G
Gm01	19283121	G	A	A	A	A	A	A	A	A	A	A	A	A	A	A	A	A	A	A	A	G	A	A	A	A	A	A	A	A	A	A	A	A	G	A	A	A	A	A	A	A	A	A	A	A	A	A	A
Gm01	19363731	A	A	A	A	A	A	A	M	A	A	A	A	A	A	A	A	A	A	A	A	A	A	A	A	A	C	A	A	A	A	A	A	A	A	A	A	A	A	A	M	A	A	A	A	M	A	A	A
Gm01	19364014	A	A	A	A	A	A	A	A	A	A	A	A	A	A	A	A	A	A	A	A	A	A	A	A	A	A	R	A	A	A	A	A	A	A	A	A	A	A	A	A	A	A	A	A	A	A	A	A
Gm01	19401883	G	T	T	T	T	T	T	T	T	T	T	T	T	T	T	T	T	T	T	T	T	T	T	T	T	T	T	T	T	T	T	T	T	T	T	T	T	T	K	T	T	T	T	T	T	T	T	T
Gm01	19492041	T	T	T	Y	T	T	T	T	T	T	T	T	C	T	T	T	T	T	T	T	T	T	T	T	T	T	Y	T	T	T	Y	T	T	T	T	T	T	C	T	T	T	T	T	T	T	T	T	T
Gm01	19492048	A	T	T	T	T	T	T	T	T	T	T	T	T	T	T	T	T	T	T	T	A	T	T	T	T	T	T	T	T	T	T	T	T	A	T	T	T	T	T	T	T	T	T	T	T	T	T	T
Gm01	19543230	A	A	A	A	A	A	A	A	A	A	A	A	A	A	R	A	A	A	A	A	G	A	A	G	A	A	A	A	A	A	A	A	A	A	A	A	A	A	A	A	A	A	A	A	A	A	A	A
Gm01	19552238	C	A	A	A	A	A	A	A	A	A	A	A	A	A	A	A	A	A	A	A	A	A	A	A	A	A	A	A	A	A	A	A	A	C	A	A	A	A	A	A	A	A	A	A	A	A	A	A
Gm01	19557884	A	A	A	A	A	A	A	A	A	A	A	A	A	A	T	A	A	A	A	A	A	A	W	T	A	A	A	A	A	A	A	A	A	A	A	A	A	A	A	A	A	A	A	T	A	A	A	A
Gm01	19557890	T	T	T	T	T	T	T	T	T	T	T	T	T	T	C	T	T	T	T	T	T	T	Y	C	T	T	T	T	T	T	T	T	T	T	T	T	T	T	T	T	T	T	T	T	T	T	T	T
Gm01	19558315	G	G	G	G	G	G	G	G	G	G	G	G	G	G	G	G	K	G	G	G	G	G	G	G	G	G	G	G	G	G	G	G	G	G	G	G	G	G	G	G	G	G	G	G	G	G	G	G
Gm01	19568814	C	T	T	T	T	T	T	T	T	T	T	T	T	T	T	T	T	T	T	T	C	T	T	T	T	T	T	T	T	T	T	T	T	C	T	T	T	T	T	T	T	T	T	T	T	T	T	T
Gm01	19568821	T	C	C	C	C	C	C	C	C	C	C	C	C	C	C	C	C	C	C	C	T	C	C	C	C	C	C	C	C	C	C	C	C	T	C	C	C	C	C	C	C	C	C	C	C	C	C	C
Gm01	19595866	G	C	C	C	C	C	C	C	C	C	C	C	C	C	C	C	C	C	C	C	C	C	C	C	C	C	C	C	C	C	C	C	C	G	C	C	C	C	C	C	S	C	C	C	C	C	S	C
Gm01	19596310	A	G	G	G	G	G	G	G	G	G	G	G	G	G	G	G	G	G	G	G	A	G	G	G	G	G	G	G	G	G	G	G	G	A	G	G	G	G	G	G	G	G	G	G	G	G	R	G
Gm01	19751667	T	C	C	C	C	C	C	C	C	C	C	C	C	C	C	C	C	C	C	C	T	C	C	C	C	C	C	C	C	C	C	C	C	T	C	C	C	C	C	C	C	C	C	C	C	C	C	C
Gm01	19752013	A	A	A	A	A	A	A	A	A	A	A	A	A	A	A	A	A	A	A	A	A	A	A	A	A	A	A	A	A	A	A	A	G	A	A	A	A	A	A	A	R	A	A	R	A	A	A	A
Gm01	19756914	A	G	G	G	G	G	G	G	G	G	G	G	G	G	G	G	G	G	G	G	A	G	G	G	G	G	G	G	G	G	G	G	G	A	G	G	G	G	G	G	G	G	G	G	G	G	G	G
Gm01	19763813	A	G	G	G	G	G	G	G	G	G	G	G	G	G	G	G	G	G	G	G	A	G	G	G	G	G	G	G	G	G	G	G	G	A	G	G	G	G	G	G	G	G	G	G	G	G	G	G
Gm01	19764197	T	C	C	C	C	C	C	C	C	C	C	C	C	C	C	C	C	C	C	C	T	C	C	C	C	C	C	C	C	C	C	C	C	T	C	C	C	C	C	C	C	C	C	C	C	C	C	C
Gm01	19764218	G	A	A	A	A	A	A	A	A	A	A	A	A	A	A	A	A	A	A	A	G	A	A	A	A	A	A	A	A	A	A	A	A	G	A	A	A	A	A	A	A	A	A	A	A	A	A	A
Gm01	19765342	T	T	T	T	T	T	Y	T	T	T	T	T	T	T	T	T	T	T	T	T	T	T	T	T	T	T	T	T	T	T	T	T	T	T	T	T	T	T	T	T	T	T	T	T	T	T	Y	T
Gm01	19792734	A	A	A	M	A	M	A	A	A	A	A	A	A	A	A	A	M	A	A	M	A	A	A	A	A	A	A	A	C	A	A	A	A	A	A	A	A	A	A	A	A	A	A	A	M	A	A	A
Gm01	19804022	A	A	A	A	A	A	A	A	A	A	A	C	M	A	A	A	M	A	A	A	A	A	M	A	A	A	A	A	A	A	A	A	A	A	C	A	A	A	A	A	A	A	A	A	A	A	A	A
Gm01	19804432	C	A	A	A	A	A	A	A	A	A	A	A	A	A	A	A	A	A	A	A	C	A	A	A	A	A	A	A	A	A	A	A	A	C	A	A	A	A	A	A	A	A	A	A	A	A	A	A
Gm01	19850066	T	C	C	C	C	C	C	C	C	C	C	C	C	C	C	C	C	C	C	C	T	C	C	C	C	C	C	C	C	C	C	C	C	T	C	C	C	C	C	C	C	C	C	C	C	C	C	C
Gm01	19852030	C	T	T	T	T	T	T	T	T	T	T	T	T	T	T	T	T	T	T	T	C	T	T	T	T	T	T	T	T	T	T	T	T	C	T	T	T	T	T	T	T	T	T	T	T	T	T	T
Gm01	19860737	T	T	T	T	T	T	T	T	T	T	T	T	T	A	T	T	T	T	A	T	T	T	T	A	T	T	T	A	A	T	T	T	A	T	T	T	T	T	T	T	T	T	T	T	T	T	T	T
Gm01	19861849	C	A	A	A	A	A	A	A	A	A	A	A	A	A	A	A	A	A	A	A	A	A	A	A	A	A	A	A	A	A	A	A	A	C	A	A	A	A	A	A	A	A	A	A	A	A	A	A
Gm01	19909276	T	C	C	C	C	C	C	C	C	C	C	C	C	C	C	C	C	C	C	C	T	C	C	C	C	C	C	C	C	C	C	C	C	T	C	C	C	C	C	C	C	C	C	C	C	C	C	C
Gm01	19916007	C	T	T	T	T	T	T	T	T	T	T	T	T	T	T	T	T	T	T	T	C	T	T	T	T	T	T	T	T	T	T	T	T	C	T	T	T	T	T	T	T	T	T	T	T	T	T	T
Gm01	20066017	C	A	A	A	A	A	A	A	C	A	A	A	A	A	A	A	A	A	C	A	C	A	A	A	A	A	A	A	A	A	A	A	A	C	A	A	A	A	A	A	A	A	A	A	A	A	A	A
Gm01	20126969	T	G	G	G	G	G	G	G	T	G	G	G	G	G	G	G	G	G	T	G	T	G	G	G	G	G	G	G	G	G	G	G	G	T	G	G	G	G	G	G	G	G	G	G	G	G	G	G
Gm01	20149216	A	G	G	G	G	G	G	G	A	G	G	G	G	G	G	G	G	G	A	G	A	G	G	G	G	G	G	G	G	G	G	G	G	A	G	G	G	G	G	G	G	G	G	G	G	G	G	G
Gm01	20153027	C	G	G	G	G	G	G	G	C	G	G	G	G	G	G	G	G	G	C	G	C	G	G	G	G	G	G	G	G	G	G	G	G	C	G	G	G	G	G	G	G	G	G	G	G	G	G	G
Gm01	20164195	G	G	G	G	G	G	G	G	G	G	G	G	G	A	A	A	A	G	G	G	G	G	R	G	G	G	G	G	G	G	G	G	G	G	G	G	G	G	G	G	G	G	A	G	G	G	G	G
Gm01	20164213	T	T	T	T	T	T	Y	T	T	T	T	T	T	T	T	T	T	T	T	T	T	T	T	T	T	T	T	T	T	T	T	Y	T	T	T	T	T	T	T	Y	T	T	T	T	T	T	T	T
Gm01	20169469	Y	C	C	C	C	C	C	C	C	C	C	C	C	C	C	C	C	C	T	C	T	C	C	C	C	C	C	C	C	C	C	C	C	T	C	C	C	C	C	C	C	T	C	C	C	C	C	C
Gm01	20217579	A	G	G	G	G	G	G	G	A	G	G	G	G	G	G	G	G	G	A	G	A	G	G	G	G	G	G	G	G	G	G	G	G	R	G	G	G	G	G	G	G	G	G	G	G	G	G	G
Gm01	20257487	R	A	A	A	A	A	A	A	A	A	A	A	A	A	A	A	A	A	A	A	A	A	A	A	A	A	A	A	A	G	A	A	A	A	A	A	A	A	A	A	R	A	A	A	A	A	A	A
Gm01	20297143	A	C	C	C	C	C	C	C	A	C	C	C	C	C	C	C	C	C	A	C	A	C	C	C	C	C	C	C	C	C	C	C	C	A	C	C	C	C	C	C	C	C	C	C	C	C	C	C
Gm01	20303199	C	T	T	T	T	T	T	T	C	T	T	T	T	T	T	T	T	T	C	T	C	T	T	T	T	T	T	T	T	T	T	T	T	C	T	T	T	T	T	T	T	T	T	T	T	T	T	T
Gm01	20363687	C	T	T	T	T	T	T	T	C	T	T	T	T	T	T	T	T	T	C	T	C	T	T	T	T	T	T	T	T	T	T	T	T	C	T	T	T	T	T	T	T	T	T	T	T	T	T	T
Gm01	20391554	C	A	A	A	A	A	A	A	C	A	A	A	A	A	A	A	A	C	C	A	C	A	A	A	A	A	A	A	A	A	A	A	A	C	A	A	A	A	A	A	A	A	A	A	A	A	A	A
Gm01	20422651	C	T	T	T	T	T	T	T	C	T	T	T	T	T	T	T	T	C	C	T	C	T	T	T	T	T	T	T	T	T	T	T	T	C	T	T	T	T	T	T	T	T	T	T	T	T	T	T
Gm01	20423858	T	T	T	T	T	T	T	T	T	T	T	T	T	T	T	T	T	T	T	T	T	T	T	W	T	T	T	T	T	T	T	T	T	A	T	T	A	A	T	T	T	T	T	T	T	T	T	T
Gm01	20561134	A	G	G	G	G	G	G	G	A	G	G	G	G	G	G	G	G	G	A	G	A	G	G	G	G	G	G	G	G	G	G	G	G	A	G	G	G	G	G	G	G	G	G	G	G	G	G	G
Gm01	20562374	A	A	A	A	A	A	A	A	A	A	A	A	A	A	A	A	A	A	A	C	A	A	A	A	A	A	A	A	A	A	A	A	A	A	A	A	A	A	A	A	M	A	A	A	A	A	A	A
Gm01	20622240	C	T	T	T	T	T	T	T	C	T	T	T	T	T	T	T	T	T	C	T	C	T	T	T	T	T	T	T	T	T	T	T	T	C	T	T	T	T	T	T	T	T	T	T	T	T	T	T
Gm01	20670478	A	A	A	A	A	A	A	A	G	A	A	A	A	A	A	A	A	A	G	A	G	A	A	A	A	A	A	A	A	A	A	A	A	G	A	A	A	A	A	A	A	A	A	A	A	A	A	A
Gm01	20670837	T	T	T	T	T	T	T	T	T	T	T	K	T	T	T	K	T	T	G	T	T	T	T	K	T	T	T	T	T	T	T	T	T	T	T	K	T	K	K	T	T	T	T	T	T	K	T	T
Gm01	20722942	C	C	C	C	C	C	C	C	T	C	C	C	C	C	C	C	C	C	T	C	T	C	C	C	C	C	C	C	C	C	C	C	C	T	C	C	C	C	C	C	C	C	C	C	C	C	C	C
Gm01	20723305	A	A	A	A	A	A	A	C	A	A	A	A	A	A	A	A	C	A	A	A	A	A	A	A	A	A	M	A	A	A	A	A	A	A	A	A	A	A	A	A	A	M	A	A	A	A	A	A
Gm01	20723324	A	A	A	A	A	A	A	A	A	A	A	A	A	A	A	A	A	A	A	C	A	A	A	A	A	A	M	A	A	A	A	A	A	A	A	A	A	A	A	A	A	A	A	A	A	A	A	A
Gm01	20741029	A	A	A	A	A	A	A	A	G	A	A	A	A	A	A	A	A	A	A	A	G	A	A	A	A	A	A	A	A	A	A	A	A	G	A	A	A	A	A	A	A	A	A	A	A	A	A	A
Gm01	20789867	T	C	C	C	C	C	C	C	T	C	C	C	C	C	C	C	C	C	C	C	T	C	C	C	C	C	C	C	C	C	C	C	C	C	C	C	C	C	C	C	C	C	C	C	C	C	C	C
Gm01	20789870	C	T	T	T	T	T	T	T	C	T	T	T	T	T	T	T	T	T	T	T	C	T	T	T	T	T	T	T	T	T	T	T	T	T	T	T	T	T	T	T	T	T	T	T	T	T	T	T
Gm01	20816262	G	A	A	A	A	A	A	A	A	A	A	A	A	A	A	A	A	A	A	A	A	A	A	A	A	A	R	A	A	A	A	A	A	A	A	A	A	A	A	A	A	A	A	R	A	A	A	A
Gm01	20891726	C	T	T	T	T	T	T	T	C	T	T	T	T	T	T	T	T	T	C	T	C	T	T	T	T	T	T	T	T	T	T	T	T	C	T	T	T	T	T	T	T	T	T	T	T	T	T	T
Gm01	20958247	A	G	G	G	G	G	G	G	A	G	G	G	G	G	G	G	G	G	A	G	A	G	G	G	G	G	G	G	G	G	G	G	G	A	G	G	G	G	G	G	G	G	G	G	G	G	G	G
Gm01	20965849	T	G	G	G	G	G	G	G	G	G	G	G	G	G	G	G	G	G	G	G	G	G	G	G	G	G	G	G	G	G	G	G	G	T	G	G	G	G	G	G	G	G	G	G	G	G	G	G
Gm01	21217538	G	A	A	A	A	A	A	A	G	A	A	A	A	A	A	A	A	A	G	A	G	A	A	A	A	A	A	A	A	A	A	A	A	G	A	A	A	A	A	A	A	A	A	A	A	A	A	A
Gm01	21371005	A	G	G	G	G	G	G	G	A	G	G	G	G	G	G	G	G	G	A	G	A	G	G	G	G	G	G	G	G	G	G	G	G	A	G	G	G	G	G	G	G	G	G	G	G	G	G	G
Gm01	21377754	A	A	A	A	A	A	A	A	A	A	A	A	A	A	A	A	M	A	A	A	A	A	A	A	A	A	A	A	A	C	A	A	A	A	A	A	A	A	A	A	A	A	A	A	A	A	A	A
Gm01	21389229	C	C	C	C	C	C	C	C	C	C	C	C	C	C	A	C	C	C	C	C	C	C	C	C	C	C	C	C	C	C	C	C	C	C	C	C	C	C	A	A	C	C	A	A	C	C	C	C
Gm01	21468417	A	G	G	G	G	G	G	G	A	G	G	G	G	G	G	G	G	G	A	G	A	G	G	G	G	G	G	G	G	G	G	G	G	A	G	G	G	G	G	G	G	G	G	G	G	G	G	G
Gm01	21570158	A	A	A	A	A	A	C	A	A	A	A	A	A	A	A	A	A	A	M	A	A	A	A	A	A	A	A	A	A	A	A	A	A	A	A	A	A	M	A	A	A	A	A	M	A	A	M	A
Gm01	21576223	A	A	A	A	A	A	A	A	A	A	A	A	A	A	A	A	A	A	A	A	A	A	A	A	A	A	A	A	A	A	A	A	A	A	C	A	A	A	M	A	A	A	A	A	A	A	A	A
Gm01	21581943	T	C	C	C	C	C	C	C	T	C	C	C	C	C	C	C	C	C	T	C	T	C	C	C	C	C	C	C	C	C	C	C	C	T	C	C	C	C	C	C	C	C	C	C	C	C	C	C
Gm01	21603036	C	G	G	G	G	G	G	G	C	G	G	G	G	G	G	G	G	G	C	G	C	G	G	G	G	G	G	G	G	G	G	G	G	C	G	G	G	G	G	G	G	G	G	G	G	G	G	G
Gm01	21608022	C	T	T	T	T	T	T	T	C	T	T	T	T	T	T	T	T	T	C	T	C	T	T	T	T	T	T	T	T	T	T	T	T	C	T	T	T	T	T	T	T	T	T	T	T	T	T	T
Gm01	21608221	A	A	A	A	A	A	A	A	A	A	A	A	M	A	A	A	A	C	A	A	A	A	A	A	A	A	A	A	A	A	A	A	A	A	A	A	A	A	A	M	A	A	A	A	A	A	A	A
Gm01	21766120	G	A	A	A	A	A	A	A	A	A	A	A	A	A	A	A	A	A	A	A	G	A	A	A	A	A	A	A	A	A	A	A	A	G	A	A	A	A	A	A	A	A	A	A	G	A	A	A
Gm01	21780029	A	A	A	A	A	A	A	A	A	A	A	A	A	A	A	C	A	A	A	A	A	A	A	C	A	A	A	A	A	C	C	A	A	A	A	A	A	C	A	A	A	A	A	A	A	A	A	A
Gm01	21781765	T	T	T	T	T	T	T	T	T	T	T	T	K	T	K	T	T	T	K	T	T	T	T	T	T	T	T	T	T	T	T	T	T	T	T	T	T	T	T	T	T	T	T	T	K	T	T	K
Gm01	21785754	T	C	C	C	C	C	C	C	C	C	C	C	C	C	C	C	C	C	T	C	T	C	C	C	C	C	C	C	C	C	C	C	C	T	C	C	C	C	C	C	C	C	C	C	C	C	C	C
Gm01	21818407	A	C	C	C	C	C	C	C	A	C	C	C	C	C	C	C	C	C	A	C	C	C	C	C	C	C	C	C	C	C	C	C	C	A	C	C	C	C	C	C	C	C	C	C	C	C	C	C
Gm01	21868044	G	G	G	G	G	G	A	G	G	G	G	G	G	G	R	G	G	A	G	G	G	G	G	G	G	G	G	G	G	G	G	G	G	G	G	G	G	G	G	G	G	G	G	G	G	G	G	G
Gm01	21884325	G	G	G	G	G	G	G	G	G	G	G	G	G	G	G	G	G	G	G	G	G	G	G	G	G	G	G	G	G	K	G	G	G	G	G	G	G	G	G	G	G	G	G	G	G	G	G	G
Gm01	21885014	A	G	G	G	G	G	G	G	A	G	G	G	G	G	G	G	G	G	A	G	A	G	G	G	G	G	G	G	G	G	G	G	G	A	G	G	G	G	G	G	G	G	G	G	G	G	G	G
Gm01	21912561	A	G	G	G	G	G	G	G	A	G	G	G	G	G	G	G	G	G	A	G	A	G	G	G	G	G	G	G	G	G	G	G	G	A	G	G	G	G	G	G	G	G	G	G	G	G	G	G
Gm01	21971508	T	T	T	K	T	T	T	K	T	T	T	T	T	T	T	T	T	T	T	T	T	T	T	T	T	T	T	T	T	T	G	T	T	T	T	T	T	T	T	K	T	T	T	T	T	T	T	T
Gm01	21971520	G	C	C	C	C	C	C	C	G	C	C	C	C	C	C	C	C	C	G	C	G	C	C	C	C	C	C	C	C	C	C	C	C	G	C	C	C	C	C	C	C	C	C	C	C	C	C	C
Gm01	21971547	A	G	G	G	G	G	G	G	A	G	G	G	G	G	G	G	G	G	A	G	A	G	G	G	G	G	G	G	G	G	G	G	G	A	G	G	G	G	G	G	G	G	G	G	G	G	G	G
Gm01	22099226	A	A	A	A	A	A	A	A	A	A	C	C	A	C	A	C	C	A	A	A	A	A	A	A	A	A	A	A	A	A	A	A	A	A	A	A	C	A	A	A	C	A	A	C	C	C	A	A
Gm01	22110152	G	G	G	G	G	G	G	G	G	G	G	G	G	G	T	G	G	G	G	G	G	G	G	G	T	T	T	G	G	G	K	G	G	K	G	G	G	K	G	G	G	G	G	T	G	G	G	G
Gm01	22173545	A	G	G	G	G	G	G	G	A	G	G	G	G	G	G	G	G	G	A	G	A	G	G	G	A	G	G	G	G	G	G	G	G	A	G	G	G	G	G	G	G	G	G	G	G	R	G	G
Gm01	22225993	A	A	A	A	A	A	A	A	A	R	A	A	A	R	A	A	A	A	A	A	A	A	A	A	A	A	A	A	A	A	R	A	A	A	A	A	A	A	A	A	A	A	A	A	A	A	A	A
Gm01	22269710	Y	T	T	T	T	T	T	T	C	T	Y	Y	T	T	T	Y	T	T	T	T	T	T	T	T	Y	T	T	T	T	T	T	T	T	T	T	T	T	T	T	T	T	T	T	T	Y	Y	T	T
Gm01	22332734	T	C	C	C	C	C	C	C	T	C	C	C	C	C	C	C	C	C	T	C	T	C	C	C	C	C	C	C	C	C	C	C	C	T	C	C	C	C	C	C	C	C	C	C	C	C	C	C
Gm01	22387017	A	G	G	G	G	G	G	G	A	G	G	G	G	G	G	G	G	G	A	G	A	G	G	G	G	G	G	G	G	G	G	G	G	G	G	G	G	G	G	G	G	G	G	G	G	G	G	G
Gm01	22393457	C	G	G	G	G	G	G	G	C	G	G	G	G	G	G	G	G	G	C	G	C	G	G	G	G	G	G	G	G	G	G	G	G	C	G	G	G	G	G	G	G	G	G	G	G	G	G	G
Gm01	22472231	T	C	C	C	C	C	C	C	T	C	C	C	C	C	C	C	C	C	T	C	T	C	C	C	C	C	C	C	C	C	C	C	C	T	C	C	C	C	C	C	C	C	C	C	C	C	C	C
Gm01	22553086	C	T	T	T	T	T	T	T	T	T	T	T	T	T	T	T	T	T	T	T	C	T	T	T	T	T	T	T	T	T	T	T	T	C	T	T	T	T	T	T	T	T	T	T	T	T	T	T
Gm01	22582832	G	A	A	A	A	A	A	A	G	A	A	A	A	A	A	A	A	A	G	A	G	A	A	A	A	A	A	A	A	A	A	A	A	G	A	A	A	A	A	A	A	A	A	A	A	A	A	A
Gm01	22706220	C	A	A	A	A	A	A	A	C	A	A	A	C	A	A	A	A	A	C	A	C	A	A	A	A	A	A	A	A	A	M	A	A	C	A	A	A	A	A	A	A	A	A	A	A	A	A	A
Gm01	22730386	A	A	G	A	A	A	A	A	A	A	A	A	A	A	A	A	A	G	A	A	A	A	A	A	A	A	A	G	A	A	A	A	A	A	A	A	A	A	A	G	A	A	A	A	A	G	A	A
Gm01	22730419	C	T	C	C	C	C	C	C	C	C	C	C	C	C	C	C	C	C	C	C	C	C	C	C	C	C	C	C	C	C	C	C	C	C	C	C	C	C	C	C	C	C	C	C	C	C	C	C
Gm01	22738039	C	T	T	T	T	T	T	T	C	T	T	T	T	T	T	T	T	T	C	T	C	T	T	T	T	T	T	T	T	T	T	T	T	C	T	T	T	T	T	T	T	T	T	T	T	T	T	T
Gm01	22768106	A	G	G	G	G	G	G	G	A	G	G	G	G	G	G	G	G	G	A	G	A	G	G	G	G	G	G	G	G	G	G	G	G	G	G	G	G	G	G	G	G	G	G	G	G	G	G	G
Gm01	22768107	A	G	G	G	G	G	G	G	A	G	G	G	G	G	G	G	G	G	A	G	A	G	G	G	G	G	G	G	G	G	G	G	G	G	G	G	G	G	G	G	G	G	G	G	G	G	G	G
Gm01	22778717	A	A	A	A	A	A	A	A	A	A	A	A	A	A	A	A	A	A	A	A	A	A	A	A	A	G	A	A	A	A	R	A	A	A	A	A	A	A	A	A	A	A	A	A	A	A	A	A
Gm01	22828355	A	G	G	G	G	G	G	A	G	A	G	G	G	G	G	A	A	G	A	G	A	R	A	G	A	G	G	A	G	A	G	G	G	A	G	G	G	A	G	A	G	G	G	G	G	G	G	G
Gm01	22855519	T	C	C	C	C	C	C	C	T	C	C	C	C	C	C	C	C	C	C	C	T	C	C	C	C	C	C	C	C	C	C	C	C	T	C	C	C	C	C	C	C	C	C	C	C	C	C	C
Gm01	22855547	A	A	A	R	A	A	A	A	A	A	A	A	A	A	A	A	A	G	A	A	A	A	A	A	A	A	A	A	A	R	A	A	A	A	G	A	A	A	A	A	R	A	A	A	A	A	A	A
Gm01	22881036	T	T	T	T	T	T	T	T	T	T	T	T	T	T	T	T	T	T	T	T	T	T	T	T	C	C	T	T	T	T	T	T	C	T	C	T	T	T	C	T	C	T	T	T	C	T	T	T
Gm01	22881380	C	C	C	C	T	C	T	C	C	C	C	T	C	C	C	C	C	C	C	C	C	C	C	C	C	C	T	C	Y	C	C	C	C	C	C	C	Y	C	C	C	C	C	C	C	C	C	Y	Y
Gm01	22881383	A	A	A	C	C	A	C	A	A	A	C	C	C	A	A	A	A	A	A	A	A	A	A	A	A	A	C	A	C	A	A	A	A	A	A	A	C	A	A	A	A	A	A	A	A	A	C	C
Gm01	22881386	C	C	C	M	C	C	A	C	C	C	M	M	M	C	C	C	C	C	C	C	C	C	C	C	C	C	A	C	A	C	C	C	C	C	C	C	A	C	C	C	C	C	C	C	C	C	A	M
Gm01	22881390	A	A	A	C	C	A	C	A	A	A	C	C	C	A	A	A	A	A	A	A	A	A	A	A	A	A	C	A	C	A	A	A	A	A	A	A	C	A	M	A	A	A	A	A	A	A	C	C
Gm01	22889313	A	A	A	A	A	A	A	A	A	A	A	A	A	A	C	A	A	A	A	A	A	C	A	A	A	A	A	A	A	A	A	C	A	A	A	C	A	A	A	A	A	C	A	A	A	A	A	A
Gm01	22918745	T	T	T	T	T	T	T	G	T	T	T	T	T	T	T	T	T	T	T	T	T	T	T	T	T	T	T	T	T	T	T	T	T	T	T	T	T	T	T	T	T	T	T	T	T	T	T	T
Gm01	22975398	A	A	A	A	A	A	A	A	A	A	A	A	A	A	A	A	M	A	A	A	A	A	A	M	A	A	A	A	A	A	A	A	A	A	A	A	A	A	A	A	A	A	A	A	A	A	A	A
Gm01	22976610	T	T	T	T	T	T	T	T	T	T	T	T	T	T	T	T	K	T	T	T	T	T	T	K	T	T	K	T	T	T	T	T	T	T	T	T	T	T	T	T	T	T	T	K	T	T	T	T
Gm01	23039246	G	A	A	A	A	A	A	A	A	A	A	A	A	A	A	A	A	A	G	A	G	A	A	A	A	A	A	A	A	A	A	A	A	G	A	A	A	A	A	A	A	A	A	A	A	A	A	A
Gm01	23070039	G	A	A	A	A	A	A	A	A	A	A	A	A	A	A	A	A	A	G	A	G	A	A	A	A	A	A	A	A	A	A	A	A	G	A	A	A	A	A	A	A	A	A	A	A	A	A	A
Gm01	23070377	G	A	A	A	A	A	A	A	A	A	A	A	A	A	A	A	A	A	G	A	G	A	A	A	A	A	A	A	A	A	A	A	A	G	A	A	A	A	A	A	A	A	A	A	A	A	A	A
Gm01	23168294	A	T	A	A	A	A	A	A	A	A	A	A	A	A	A	A	A	A	A	A	A	A	A	A	A	A	A	A	A	A	A	A	A	A	A	A	A	A	W	A	A	A	A	A	A	A	A	T
Gm01	23168644	T	T	T	T	T	T	T	T	T	T	T	T	T	T	T	T	T	T	T	T	T	T	K	T	T	T	T	T	T	T	T	T	T	T	T	T	T	T	T	T	T	T	T	T	T	T	T	G
Gm01	23168648	T	T	T	G	T	T	T	T	T	T	K	T	T	T	T	T	T	T	T	T	T	T	T	T	T	T	T	T	T	K	T	T	T	T	T	T	T	T	K	T	K	T	T	T	T	T	T	T
Gm01	23168655	T	T	T	T	K	T	T	G	T	T	T	T	T	T	T	T	T	T	T	T	T	T	T	T	T	T	T	T	T	T	T	T	T	T	T	T	T	K	T	T	T	T	T	T	T	T	T	T
Gm01	23287659	G	G	G	G	G	G	G	G	G	G	G	G	G	G	G	G	G	G	A	G	A	G	G	G	G	G	G	G	G	G	G	G	G	G	G	G	G	G	G	G	G	G	G	G	G	G	G	G
Gm01	23287674	T	T	T	T	T	T	T	T	T	T	T	T	T	T	T	T	T	T	G	T	G	T	T	T	T	T	T	T	T	T	T	T	T	T	T	T	T	T	T	T	T	T	T	T	T	T	T	T
Gm01	23350410	T	T	T	T	T	T	T	T	T	T	T	T	T	T	T	T	Y	T	T	T	T	T	T	T	T	T	T	T	T	T	T	T	T	T	T	T	T	Y	T	T	T	T	T	T	T	T	T	T
Gm01	23390004	A	G	G	G	G	G	G	G	A	G	G	G	G	G	G	G	G	G	A	G	A	G	G	G	G	G	G	G	G	G	G	G	G	A	G	G	G	G	G	G	G	G	G	G	G	G	G	G
Gm01	23390024	T	C	C	C	C	C	C	C	T	C	C	C	C	C	C	C	C	C	T	C	T	C	C	C	C	C	C	C	C	C	C	C	C	T	C	C	C	C	C	C	C	C	C	C	C	C	C	C
Gm01	23390330	A	A	A	A	A	A	A	A	A	A	A	A	A	A	A	R	A	A	A	A	A	A	A	A	G	A	A	A	A	A	A	A	A	A	A	A	A	A	A	A	A	A	A	A	A	A	A	A
Gm01	23424856	T	C	C	C	C	C	C	C	T	C	C	C	C	C	C	C	C	C	T	C	T	C	C	C	C	C	C	C	C	C	C	C	C	T	C	C	C	C	C	C	C	C	C	C	C	C	C	C
Gm01	23433086	T	C	C	C	C	C	C	C	T	C	C	C	C	C	C	C	C	C	T	C	T	C	C	C	C	C	C	C	C	C	C	C	C	T	C	C	C	C	C	C	C	C	C	C	C	C	C	C
Gm01	23433099	A	G	G	G	G	G	G	G	A	G	G	G	G	G	G	G	G	G	A	G	A	G	G	G	G	G	G	G	G	G	G	G	G	A	G	G	G	G	G	G	G	G	G	G	G	G	G	G
Gm01	23439138	C	T	T	T	T	T	T	T	C	T	T	T	T	T	T	T	Y	T	C	T	C	T	T	T	T	C	T	T	T	T	T	T	T	C	T	T	T	T	T	T	T	T	T	T	T	T	T	T
Gm01	23439526	T	T	T	T	T	T	T	T	T	T	T	T	T	T	T	T	T	C	T	T	C	T	T	Y	T	C	T	C	T	T	T	T	T	T	C	T	T	T	T	T	T	T	T	T	T	T	T	T
Gm01	23480823	C	C	C	C	C	C	C	C	T	C	C	C	C	C	C	C	C	C	T	C	T	C	C	T	C	C	C	C	C	C	C	C	C	C	C	C	C	C	C	C	C	C	C	C	C	C	C	C
Gm01	23629395	A	A	A	A	A	A	A	A	A	A	A	A	A	A	G	A	A	A	A	A	A	A	A	A	A	R	A	A	A	R	R	A	A	A	A	A	A	A	A	A	R	A	A	A	R	A	A	A
Gm01	23629728	T	G	T	T	T	T	K	T	T	T	T	T	K	T	T	T	T	T	T	T	T	T	T	T	T	T	T	T	T	T	T	T	T	T	T	T	T	T	T	T	T	T	T	T	T	T	T	T
Gm01	23633314	T	T	T	T	T	K	T	T	T	T	T	T	T	T	T	T	T	T	T	T	T	T	T	T	T	T	T	T	T	T	G	T	T	T	T	T	T	T	T	T	T	T	T	T	T	G	T	K
Gm01	23648284	C	C	C	M	C	M	C	C	C	C	C	C	C	C	C	C	C	A	C	C	C	C	C	C	C	C	C	C	C	C	A	C	C	C	C	C	C	C	C	C	C	C	C	C	C	C	C	C
Gm01	23918051	C	C	C	S	C	C	C	C	C	C	C	C	C	C	C	S	C	C	C	C	C	C	C	C	C	C	C	C	C	C	C	C	G	C	S	C	C	C	C	C	C	C	C	C	C	C	C	C
Gm01	23993375	T	G	T	T	T	G	T	T	T	T	T	T	T	T	T	T	K	T	T	T	T	T	T	T	T	T	T	T	T	T	T	T	T	T	T	T	T	T	T	T	T	T	T	T	T	T	T	T
Gm01	24045415	A	R	A	A	A	A	R	A	A	A	A	A	A	A	A	A	A	R	A	A	R	A	A	A	A	A	A	A	A	A	R	A	A	A	A	A	A	R	A	A	A	A	A	A	A	A	A	A
Gm01	24136030	T	T	T	T	T	T	T	T	T	T	T	T	T	T	T	T	T	T	T	T	T	T	T	T	T	T	T	T	T	T	T	T	T	T	T	T	T	T	T	G	T	T	T	T	T	T	T	T
Gm01	24158380	A	A	A	A	A	A	A	G	A	A	A	A	A	A	A	A	A	A	A	A	A	A	A	A	A	A	R	A	A	A	G	A	G	A	A	A	A	A	A	A	A	A	A	A	A	G	A	R
Gm01	24172338	T	T	T	T	T	T	T	T	T	T	T	T	T	T	T	T	T	T	T	T	T	T	T	T	T	T	T	T	T	G	T	T	T	T	T	T	T	T	G	K	T	T	T	T	T	T	T	T
Gm01	24358418	C	C	C	C	C	C	C	C	C	C	C	C	C	C	C	C	C	C	C	C	C	C	C	C	C	M	C	C	C	M	C	C	C	C	C	C	C	M	C	C	C	A	C	C	C	C	C	C
Gm01	24358419	T	T	T	T	T	T	T	T	T	T	T	T	T	T	T	T	T	T	T	T	T	T	T	T	T	Y	T	T	T	Y	T	T	T	T	T	T	T	Y	T	T	T	C	T	T	T	T	T	T
Gm01	24379707	A	A	A	A	A	A	A	A	A	A	A	A	A	A	A	A	A	A	A	A	A	A	M	M	A	A	A	A	A	A	A	A	M	A	A	A	A	A	A	A	A	A	A	M	A	A	A	M
Gm01	24379741	T	T	C	C	T	T	T	T	T	T	C	T	T	T	C	T	T	C	T	T	T	T	T	T	C	C	C	T	T	C	T	C	T	C	T	T	T	T	C	C	T	C	T	T	T	T	C	C
Gm01	24486082	T	T	T	T	T	T	T	T	T	T	T	T	G	T	K	T	T	T	G	T	K	T	T	T	T	T	T	T	T	T	T	T	T	T	T	T	T	T	T	T	K	T	T	T	T	K	T	T
Gm01	24526010	G	G	G	K	G	G	G	G	G	G	G	G	G	G	G	G	G	G	G	G	G	G	G	G	G	G	G	G	G	G	G	G	G	G	G	G	G	G	G	G	G	G	K	K	G	G	G	G
Gm01	24548389	A	M	M	A	A	A	A	A	A	A	A	A	A	A	A	A	A	M	A	A	A	A	A	M	A	A	A	A	A	A	A	A	A	A	C	A	A	A	A	A	A	A	A	A	A	A	A	A
Gm01	24552637	A	A	T	A	A	A	A	A	A	T	A	A	A	A	A	A	A	A	A	A	A	A	A	A	A	A	A	A	A	A	A	A	A	A	A	A	A	T	A	T	A	A	A	A	A	A	A	A
Gm01	24552676	C	C	C	C	C	C	C	C	C	C	C	A	C	C	C	C	M	C	C	C	C	C	C	C	C	M	C	C	C	C	C	C	C	C	C	C	C	C	M	C	C	C	C	C	M	C	C	A
Gm01	24646838	A	A	A	A	A	A	A	C	A	A	M	A	A	A	A	C	A	A	A	A	A	A	A	A	A	A	A	A	A	C	M	A	A	A	C	A	A	A	A	A	A	A	A	A	A	A	A	A
Gm01	24667536	T	T	T	K	T	T	T	T	T	T	T	T	T	G	T	T	T	T	T	T	T	T	T	K	T	T	T	T	T	T	T	T	T	T	T	T	T	T	T	T	K	T	T	T	T	T	T	T
Gm01	24726655	K	T	T	T	T	T	T	K	T	T	T	T	K	T	T	T	T	T	K	T	T	T	T	T	T	T	T	T	T	T	K	T	T	T	T	T	T	T	T	T	T	T	T	T	T	T	T	T
Gm01	24766403	A	A	A	A	A	A	A	C	A	A	A	A	A	A	A	A	A	A	A	A	A	A	A	M	A	A	A	A	A	A	A	A	A	A	A	A	A	A	A	A	A	A	A	A	M	A	A	A
Gm01	24814513	A	A	A	A	A	A	A	A	A	A	A	A	A	A	A	A	A	A	A	A	A	A	A	A	A	A	A	C	A	A	A	A	A	A	A	A	A	A	A	A	A	A	A	A	A	A	A	A
Gm01	24817228	T	T	T	T	T	T	T	G	T	T	T	T	T	T	T	T	T	T	T	T	T	T	T	T	T	T	T	T	T	T	T	T	T	T	T	T	T	T	T	T	K	T	T	T	T	T	T	K
Gm01	24936783	T	T	T	T	T	T	T	T	T	T	T	T	T	T	T	T	T	T	T	T	T	T	Y	T	T	T	T	T	T	T	T	T	T	T	Y	T	T	T	T	T	T	T	T	T	T	T	T	T
Gm01	24971467	A	A	A	A	A	A	A	A	A	A	A	A	A	A	A	A	A	A	A	A	A	A	A	A	A	A	A	A	M	M	A	A	A	A	A	A	A	A	A	A	A	A	C	A	A	A	A	M
Gm01	24971800	A	A	G	A	A	A	A	A	A	A	A	A	A	A	A	A	A	A	R	A	A	A	A	A	A	A	A	A	A	R	G	A	A	A	A	A	A	A	A	A	A	A	A	A	A	A	A	A
Gm01	25034077	A	A	A	A	A	A	A	A	A	A	A	A	R	A	A	A	A	G	A	A	A	A	A	A	A	A	A	A	A	G	G	A	A	A	A	A	A	A	A	A	A	A	A	A	A	A	A	A
Gm01	25114222	T	T	T	T	T	T	T	T	T	T	T	T	T	T	T	T	T	T	T	T	T	T	T	T	T	T	C	T	T	T	T	T	T	T	T	T	T	T	C	T	C	T	T	T	T	T	T	T
Gm01	25135597	T	T	T	T	T	T	T	T	T	T	T	T	T	T	T	T	T	T	T	T	T	T	T	T	T	T	T	T	T	T	T	T	T	T	T	T	T	T	T	T	T	T	T	T	Y	T	T	T
Gm01	25135885	A	A	A	A	A	A	A	A	A	A	A	A	C	A	A	A	A	C	A	A	A	A	A	A	A	A	A	A	A	C	C	A	A	A	A	A	A	A	A	A	A	A	A	A	A	A	A	A
Gm01	25135900	A	A	A	A	A	A	A	A	A	A	A	A	C	A	A	A	A	C	A	A	A	A	A	A	A	A	A	A	A	C	C	A	A	A	A	A	A	A	A	A	A	A	A	A	A	A	A	A
Gm01	25186483	A	M	A	A	A	A	A	C	A	A	M	A	A	A	A	A	A	A	M	A	A	A	A	C	A	A	A	A	A	A	A	A	A	A	A	A	A	A	A	A	A	A	A	A	A	A	A	A
Gm01	25395106	A	A	A	A	A	A	A	A	A	A	A	A	A	A	A	A	A	A	C	A	A	A	A	M	A	A	A	A	A	A	A	A	A	A	A	A	A	A	A	A	A	A	A	A	A	A	A	A
Gm01	25410230	A	A	A	A	A	A	A	A	A	A	A	A	A	A	A	A	A	A	A	A	A	A	A	A	A	A	R	A	A	A	A	A	A	A	A	A	A	A	A	R	A	A	A	A	A	A	A	G
Gm01	25442539	T	T	T	T	T	T	T	T	T	T	T	T	T	T	T	T	T	T	T	T	T	T	T	T	T	T	T	T	T	T	T	T	T	T	T	T	T	T	T	G	K	T	T	T	T	T	T	T
Gm01	25443730	C	C	C	C	C	C	C	C	C	T	C	C	C	C	C	C	C	C	C	C	C	C	C	C	C	C	C	C	C	C	C	C	C	C	C	T	C	T	C	T	C	T	C	C	C	C	C	C
Gm01	25477272	T	T	T	T	T	T	T	T	T	T	T	T	T	T	T	Y	T	T	T	T	T	T	T	Y	T	T	T	T	T	T	T	T	T	T	T	T	T	Y	T	Y	T	T	T	T	T	T	T	T
Gm01	25533552	A	A	A	A	A	M	A	A	M	A	A	A	A	A	A	A	A	A	A	M	A	A	A	A	A	A	A	A	A	A	A	A	A	A	A	A	A	A	A	A	A	A	A	A	A	A	C	A
Gm01	25536286	T	T	T	T	T	T	T	T	T	T	T	T	K	T	T	K	T	T	T	T	T	T	T	K	T	T	T	T	T	T	T	T	T	T	T	K	T	T	T	T	T	T	T	T	T	T	T	T
Gm01	25697483	A	A	A	A	A	A	A	A	A	M	A	A	M	A	A	M	A	A	A	A	A	A	A	C	A	A	A	A	A	A	A	M	A	M	A	A	A	A	A	A	A	A	A	M	A	A	A	A
Gm01	25698332	A	A	A	C	A	A	C	C	A	A	A	C	M	A	A	A	A	A	A	A	A	A	A	A	A	A	A	A	M	A	C	A	A	A	A	A	A	A	A	A	A	A	A	A	A	A	A	A
Gm01	25758696	T	T	T	T	T	T	T	T	T	T	T	T	T	T	T	T	T	T	G	T	T	T	T	T	T	T	T	T	T	T	T	T	T	T	T	T	T	T	T	T	T	T	T	T	T	K	T	K
Gm01	25758709	C	A	A	A	A	A	A	A	A	A	A	A	A	A	A	A	A	A	A	M	C	A	A	A	A	A	A	A	A	A	A	A	A	A	A	A	A	M	A	A	A	C	A	A	A	A	A	A
Gm01	25767898	G	G	G	G	G	K	G	G	G	G	G	G	G	G	G	G	G	G	G	G	G	G	G	G	G	G	G	G	G	G	G	G	G	G	G	G	G	G	G	G	G	G	G	G	G	G	G	G
Gm01	25938570	T	T	T	C	T	T	T	T	T	T	T	T	T	T	T	T	T	T	T	T	T	T	T	Y	T	T	T	T	T	T	T	C	Y	T	T	T	T	Y	T	T	T	T	T	T	T	T	T	T
Gm01	25966425	T	T	G	T	T	T	T	T	T	T	T	T	T	T	G	T	T	T	T	T	T	T	T	G	T	T	T	T	T	T	T	T	T	T	T	T	T	T	G	T	T	T	T	G	T	T	T	T
Gm01	25966440	T	C	T	T	T	T	T	T	T	T	T	C	T	C	T	C	T	T	T	T	T	T	T	T	T	T	T	T	T	T	T	T	T	T	T	T	T	C	T	T	T	T	T	T	C	C	T	T
Gm01	26030755	A	A	A	A	A	A	A	A	A	A	A	A	A	A	A	A	A	R	A	A	A	A	A	A	A	A	A	A	A	A	R	A	R	A	A	A	A	A	A	A	A	A	A	A	A	A	A	A
Gm01	26065347	C	C	C	C	C	C	C	C	C	C	C	C	C	C	T	T	T	C	C	C	C	C	T	C	C	C	C	C	C	C	C	C	C	C	C	C	C	C	C	C	C	C	T	C	C	C	C	C
Gm01	26100205	C	C	C	C	C	M	C	A	C	C	C	C	C	C	C	C	C	C	C	C	C	C	C	C	C	C	C	C	C	C	C	C	C	C	C	C	C	C	C	C	M	C	C	C	C	C	C	C
Gm01	26178076	G	G	G	G	G	G	G	G	G	G	G	G	G	G	G	G	G	G	G	G	G	G	G	K	G	K	G	G	G	G	G	G	K	G	G	G	K	T	G	G	G	G	G	G	G	G	G	G
Gm01	26178082	G	G	G	G	G	G	G	K	G	G	G	G	G	G	G	G	G	G	G	G	G	G	G	K	G	K	G	T	G	G	G	G	K	G	G	G	G	G	G	G	G	G	G	G	G	G	G	K
Gm01	26222174	T	T	T	T	T	T	T	T	T	T	T	T	T	T	T	T	T	T	T	T	T	T	T	T	T	T	T	T	T	T	T	T	T	T	T	T	T	T	T	T	T	T	T	T	T	T	T	T
Gm01	26222178	T	T	T	T	T	T	T	T	K	T	T	T	K	T	T	T	G	T	T	T	T	T	T	T	T	T	T	T	T	T	T	T	K	T	T	T	G	K	T	T	T	T	T	T	T	T	T	T
Gm01	26284959	T	T	T	T	T	T	T	T	T	T	T	T	T	T	T	T	T	T	T	T	T	T	T	T	T	T	T	T	T	T	T	T	T	T	K	T	T	T	T	K	T	T	T	T	T	T	T	G
Gm01	26284972	G	G	G	G	G	G	G	G	G	G	G	G	K	G	G	G	G	G	G	G	G	G	G	G	G	G	G	G	G	G	G	G	G	G	G	G	G	T	G	K	G	G	G	G	G	G	G	G
Gm01	26316836	T	Y	T	T	T	T	T	T	T	T	T	T	T	T	T	T	T	T	T	T	T	T	T	T	T	T	T	T	T	T	T	T	T	T	T	T	T	T	T	T	T	T	T	T	T	T	T	T
Gm01	26338575	T	T	T	T	K	T	T	T	T	T	T	T	T	T	T	T	T	T	T	T	T	T	T	T	T	T	T	T	T	T	T	T	T	T	T	T	T	T	T	T	T	T	T	K	G	T	T	T
Gm01	26361926	G	G	G	G	G	G	G	G	G	T	G	G	G	G	G	G	G	G	G	G	G	G	G	G	G	T	G	G	G	G	T	G	G	G	G	G	G	G	G	G	G	G	G	G	G	K	G	G
Gm01	26361956	G	A	G	A	A	A	A	G	G	G	G	A	A	G	G	G	G	G	G	G	G	G	G	G	G	G	A	G	G	G	G	G	G	G	G	G	G	G	G	G	G	G	G	G	G	G	A	A
Gm01	26494631	T	T	T	G	T	T	T	G	T	T	T	T	T	T	T	T	T	T	T	T	T	T	T	T	T	T	T	T	T	T	T	T	T	T	T	T	T	K	T	T	T	T	T	T	T	T	T	T
Gm01	26513855	C	C	C	C	C	C	C	C	C	C	C	C	T	C	C	C	C	C	C	C	C	C	C	Y	C	C	C	C	C	C	C	C	C	C	Y	C	C	Y	C	C	C	C	C	C	C	C	C	C
Gm01	26514198	A	A	A	A	A	A	A	A	A	A	A	A	A	A	A	A	A	A	A	A	A	A	A	A	A	A	A	A	R	A	A	A	A	A	A	A	A	R	A	A	A	A	A	A	A	A	A	A
Gm01	26553824	C	M	C	M	C	C	C	C	C	M	C	C	C	C	C	C	C	C	C	C	M	C	C	C	C	M	C	C	C	C	C	C	C	C	C	C	C	C	C	C	M	C	C	C	C	C	C	C
Gm01	26678329	T	T	T	A	T	T	T	T	T	T	T	T	W	T	T	T	T	T	W	T	T	T	A	T	T	T	T	T	T	T	T	T	W	T	T	T	T	T	T	T	A	T	T	T	T	T	T	T
Gm01	26779462	C	M	C	M	C	C	C	C	C	C	C	C	C	C	C	C	C	C	C	C	C	C	C	C	C	C	C	C	M	C	C	C	C	C	C	C	M	C	C	C	M	C	C	C	C	C	C	C
Gm01	26790782	T	T	T	T	T	T	T	T	T	T	K	K	T	T	T	T	T	T	T	T	T	T	T	T	T	T	T	T	T	T	T	T	T	T	T	T	T	T	T	T	T	T	T	T	T	T	T	T
Gm01	26895767	K	T	K	T	T	T	T	T	T	T	T	T	T	T	T	T	G	T	T	T	T	T	T	T	T	T	T	T	T	K	T	T	T	T	T	T	T	T	T	K	T	T	T	T	T	T	T	T
Gm01	27087619	T	G	T	G	G	G	G	G	T	T	G	G	G	G	G	G	G	G	G	G	T	G	G	G	G	G	G	G	G	G	G	G	G	T	G	G	G	T	G	T	G	T	T	G	G	G	T	G
Gm01	27087630	G	A	G	A	A	A	A	A	G	G	A	A	A	A	A	A	A	A	A	A	G	A	A	A	A	A	A	A	A	G	A	A	A	G	A	G	A	G	A	G	A	G	G	A	A	A	G	A
Gm01	27087640	C	C	C	C	C	C	C	C	C	C	C	M	C	C	C	C	C	C	C	C	C	C	C	C	C	C	C	C	C	A	C	C	C	C	C	A	C	C	C	C	C	C	C	C	C	C	C	C
Gm01	27093962	G	A	G	A	A	A	A	A	G	G	A	A	A	A	A	A	A	A	A	A	G	A	G	A	A	A	A	A	A	G	A	A	A	G	A	G	A	G	A	G	A	G	G	G	A	A	G	A
Gm01	27095341	C	G	C	G	G	G	G	G	C	C	G	G	G	G	G	C	G	G	G	G	C	G	S	G	G	G	G	G	G	C	G	G	G	C	G	C	G	C	G	C	G	C	C	C	G	G	C	G
Gm01	27095352	G	A	G	A	A	A	A	A	G	G	A	A	A	A	A	G	A	A	A	A	G	A	R	A	A	A	A	A	A	G	A	A	A	G	A	G	A	G	A	G	A	G	G	G	A	A	G	A
Gm01	27117136	T	T	T	T	T	T	T	T	T	T	T	T	T	T	T	K	T	T	G	T	T	T	K	T	T	T	T	T	T	T	T	T	T	T	T	T	T	G	T	T	T	T	T	T	T	T	T	T
Gm01	27143798	A	A	A	A	A	M	A	A	A	A	A	A	C	A	A	A	M	A	A	A	A	A	A	A	A	A	A	A	A	A	A	A	A	A	A	A	A	A	A	A	A	A	A	A	A	A	A	A
Gm01	27201072	T	T	T	T	T	T	T	T	T	T	T	G	T	T	T	T	T	T	T	T	T	T	T	T	T	T	T	T	T	T	T	K	T	T	T	T	T	T	T	K	T	T	T	T	T	T	T	T
Gm01	27257801	G	A	G	A	A	A	A	A	G	G	A	G	A	A	A	G	A	A	A	A	G	A	G	A	A	A	A	A	A	G	A	A	A	G	A	A	A	G	A	G	A	A	G	A	A	A	G	A
Gm01	27257812	A	G	A	G	G	G	G	G	A	A	G	A	G	G	G	A	G	G	G	G	A	G	A	G	G	G	G	G	G	G	G	G	G	A	G	G	G	A	G	A	G	G	A	G	G	G	A	G
Gm01	27290710	T	T	T	T	T	K	T	T	T	T	T	T	T	T	T	T	T	T	T	T	T	T	T	T	T	T	G	T	T	T	T	T	T	T	T	T	T	K	T	K	T	T	T	T	T	T	T	T
Gm01	27325416	T	T	T	T	T	T	T	T	T	T	T	T	T	T	K	T	T	T	T	T	T	T	T	T	T	T	T	T	T	T	T	T	T	T	T	T	T	K	T	G	T	T	T	T	T	T	T	T
Gm01	27367366	A	A	A	A	A	A	A	M	A	A	A	A	M	A	A	A	A	A	A	A	A	A	A	A	A	A	A	A	A	C	A	A	A	A	A	A	A	A	A	A	A	A	A	A	A	A	A	A
Gm01	27367367	C	C	C	C	C	C	C	C	C	C	C	C	C	C	C	C	C	C	C	C	C	C	C	C	C	C	C	C	C	A	C	C	C	C	C	C	C	C	C	C	C	C	C	C	C	C	C	C
Gm01	27520995	A	A	A	A	A	R	A	A	R	A	A	A	A	A	A	A	A	A	A	A	A	A	A	A	A	A	A	A	A	A	A	A	A	A	A	A	A	G	A	A	A	A	A	A	A	A	A	A
Gm01	27540410	M	A	A	A	A	A	A	A	A	A	A	A	A	A	A	A	A	A	A	A	A	A	A	A	A	A	A	A	A	A	A	A	A	A	A	A	A	A	M	A	A	A	A	M	A	A	A	A
Gm01	27562187	C	C	C	C	C	C	C	C	C	C	C	C	C	C	C	C	C	C	C	C	C	C	C	C	C	C	C	C	C	C	C	C	C	C	A	C	C	C	C	C	C	C	C	C	C	C	C	M
Gm01	27634766	T	T	T	T	T	T	T	K	T	T	T	T	T	T	T	T	T	T	T	T	T	T	T	T	T	T	T	T	T	G	T	T	T	T	T	T	T	T	T	T	T	T	T	T	T	T	T	T
Gm01	27637195	C	C	T	C	C	C	C	C	C	C	C	C	C	C	C	C	C	T	C	C	C	C	C	C	C	C	C	C	C	C	C	C	C	C	C	C	C	T	C	C	C	C	C	C	C	C	T	C
Gm01	27668649	A	R	A	A	A	A	A	A	A	A	G	A	A	A	A	A	A	A	A	A	A	A	A	A	A	A	A	G	R	A	A	A	A	A	A	A	R	A	A	A	A	A	A	A	A	A	A	A
Gm01	27682965	T	T	T	T	T	T	T	T	T	T	T	T	T	K	T	T	T	T	T	K	T	T	T	T	T	T	T	T	T	T	T	T	T	T	T	T	T	T	T	T	T	T	T	T	T	T	T	T
Gm01	27684647	G	G	G	G	G	G	T	G	G	G	G	G	G	G	G	K	G	G	G	G	G	G	G	G	G	G	G	G	G	G	G	G	G	G	G	G	G	G	G	G	G	G	G	G	G	G	G	G
Gm01	27732977	C	C	A	C	C	C	C	C	A	A	A	A	C	C	C	A	C	A	C	C	C	C	C	C	C	C	C	C	C	C	C	C	C	C	C	A	C	A	C	A	C	A	A	A	C	C	A	A
Gm01	27818734	T	T	C	T	T	T	T	T	C	C	C	C	T	T	T	C	T	T	T	T	T	T	T	C	T	T	T	T	T	T	T	T	T	T	T	C	T	C	T	C	T	C	C	T	T	T	C	C
Gm01	28043156	A	A	A	A	A	A	A	A	A	A	A	A	A	A	A	A	A	A	G	A	A	A	A	A	A	R	A	A	A	A	A	A	A	A	A	A	G	A	G	A	A	A	R	A	A	A	A	A
Gm01	28059146	C	C	T	C	C	C	C	C	C	T	T	T	C	C	C	T	C	Y	C	C	C	T	C	C	C	C	C	C	C	C	C	C	C	C	C	C	C	T	C	T	C	T	T	Y	C	C	T	T
Gm01	28122947	A	A	M	A	A	A	A	A	A	C	A	A	A	A	A	M	A	A	A	A	A	A	A	A	A	A	A	A	A	A	A	A	A	A	A	A	A	A	A	A	M	A	A	A	A	A	A	A
Gm01	28123313	C	C	A	C	C	C	C	C	A	C	A	A	C	C	C	A	C	A	C	C	C	A	C	C	C	C	C	C	C	C	C	C	C	C	C	A	C	A	C	M	C	A	A	C	C	C	A	A
Gm01	28139596	A	W	A	A	A	A	A	A	A	A	A	A	A	A	A	A	A	A	A	A	A	A	A	A	A	A	A	A	A	A	A	A	A	A	A	A	A	A	A	A	A	A	A	A	A	A	A	A
Gm01	28145916	T	T	T	T	K	T	T	T	T	T	T	T	T	T	T	T	T	T	T	G	T	T	T	T	T	T	T	T	T	K	T	T	T	T	T	T	T	T	K	T	T	T	T	T	T	T	T	T
Gm01	28160340	C	C	C	C	C	C	C	C	C	C	C	C	C	C	C	C	C	C	C	C	C	C	C	C	C	C	C	C	C	C	C	C	M	C	C	C	C	C	C	C	C	C	C	C	C	C	C	C
Gm01	28162544	G	G	G	G	G	G	G	G	G	G	G	G	G	G	G	G	G	G	G	G	G	G	G	G	G	G	G	G	G	G	G	G	G	G	G	G	G	G	G	G	G	G	G	G	G	G	G	G
Gm01	28196784	A	A	A	A	A	A	A	A	A	A	A	A	A	A	A	A	A	A	A	A	A	A	A	A	A	A	A	A	R	A	A	A	A	A	A	A	A	A	A	A	A	A	A	A	A	A	A	A
Gm01	28258122	G	G	G	G	G	G	G	G	G	G	K	G	G	G	G	G	G	G	G	G	G	G	G	G	G	G	G	G	G	G	G	G	G	G	G	G	G	G	G	G	K	G	G	G	G	G	G	G
Gm01	28330385	A	A	A	A	A	A	A	A	A	A	A	A	A	A	A	A	A	A	A	C	A	A	M	A	A	A	A	A	A	A	A	A	A	A	A	A	A	A	A	A	A	A	A	A	A	A	A	M
Gm01	28377508	M	A	A	A	A	A	A	A	A	A	A	A	A	A	A	A	A	A	A	A	A	A	A	A	A	A	A	A	A	A	A	A	A	A	A	A	A	C	A	A	A	A	A	A	A	A	A	A
Gm01	28398789	T	T	T	T	T	T	T	T	T	T	T	T	T	T	T	T	T	C	T	T	T	C	T	T	T	T	T	T	T	T	T	T	T	T	T	T	T	T	T	T	T	T	T	C	T	T	T	T
Gm01	28399184	A	A	A	A	A	A	A	A	A	A	A	A	A	A	A	A	A	G	A	A	A	G	A	A	A	A	A	A	A	A	A	A	A	A	A	A	A	A	A	A	A	A	A	G	A	A	A	A
Gm01	28544771	A	A	A	A	A	A	A	A	G	G	G	A	A	A	A	A	A	G	A	A	A	G	A	A	A	A	A	A	A	A	G	A	A	A	A	G	A	A	A	G	A	A	G	G	A	A	A	G
Gm01	28544772	T	T	T	T	T	T	T	T	A	A	A	T	T	A	T	T	T	A	T	T	T	A	T	T	T	T	T	T	T	T	A	T	T	T	T	T	T	T	T	A	T	T	A	A	T	T	T	A
Gm01	28544774	A	A	A	A	A	A	A	A	T	T	T	A	A	T	A	A	A	T	A	A	A	T	A	A	A	A	A	A	A	A	T	A	A	A	A	T	A	A	A	T	A	A	T	T	A	A	A	T
Gm01	28544775	C	C	C	C	C	C	C	C	A	A	A	C	C	A	C	C	C	A	C	C	C	A	C	C	C	C	C	C	C	C	A	C	C	C	C	A	C	C	C	A	C	C	A	A	C	C	C	A
Gm01	28544777	A	A	A	A	A	A	A	A	T	T	T	A	A	T	A	A	A	T	A	A	A	T	A	A	A	A	A	A	A	A	T	A	A	A	A	T	A	A	A	T	A	A	T	T	A	A	A	T
Gm01	28585425	A	A	A	A	A	A	A	A	A	A	A	A	A	A	A	A	A	A	A	A	A	A	A	A	A	A	A	A	A	A	A	A	A	A	A	A	A	A	A	A	A	A	A	A	R	A	A	A
Gm01	28654720	G	G	G	G	G	G	G	G	G	G	G	G	G	G	G	G	G	G	G	G	G	G	G	G	G	G	G	G	G	G	G	G	G	G	G	G	G	G	G	G	G	G	G	A	G	G	G	G
Gm01	28659921	A	A	A	A	A	A	A	A	A	A	A	A	A	A	A	A	A	A	A	A	A	A	A	A	A	A	A	A	A	A	A	A	A	A	A	A	A	A	A	A	A	A	A	R	A	A	A	A
Gm01	28659924	A	A	A	A	A	A	A	A	G	G	G	G	A	A	A	G	A	G	A	A	A	A	A	A	A	A	A	A	A	A	A	A	A	A	A	G	A	G	A	G	A	G	G	R	A	A	G	G
Gm01	28705978	T	T	T	K	T	T	T	T	T	T	T	T	T	T	T	K	T	T	T	T	T	T	T	T	G	T	G	T	T	T	T	T	K	T	T	T	T	T	T	T	T	T	T	T	T	T	T	T
Gm01	28754042	G	G	R	R	G	G	G	G	A	A	A	A	G	G	G	R	G	A	G	G	G	G	G	G	G	G	G	G	G	G	G	G	G	G	G	A	G	A	G	A	G	A	A	G	G	G	A	A
Gm01	28774234	T	T	T	T	T	T	T	T	T	T	T	T	T	T	T	T	T	T	T	T	T	T	T	T	T	T	T	T	T	T	T	T	T	T	K	T	T	T	T	T	K	T	T	T	T	T	T	T
Gm01	28803153	C	C	C	C	C	C	C	C	T	C	C	C	C	C	C	C	C	C	C	C	C	C	C	C	C	C	C	C	C	C	C	C	C	C	C	C	Y	C	C	C	C	C	C	C	C	C	C	C
Gm01	28818818	T	T	T	T	Y	T	T	T	T	T	T	T	T	T	T	T	T	T	T	T	T	T	T	T	T	T	T	T	Y	T	T	T	T	T	Y	T	T	T	T	T	T	T	T	T	T	T	T	T
Gm01	28828010	A	A	A	A	A	A	A	M	A	A	A	A	A	A	A	A	A	A	A	A	A	A	A	A	A	A	M	A	A	A	A	A	A	A	A	A	A	A	A	A	A	A	A	A	A	A	A	A
Gm01	28949868	A	A	R	A	A	A	A	A	A	A	A	A	A	A	A	A	A	A	A	G	A	A	A	G	A	A	A	A	A	A	A	A	G	A	A	A	A	A	A	A	A	A	A	A	A	A	A	A
Gm01	28949872	T	T	T	T	T	T	T	T	T	T	T	T	T	T	T	T	T	T	T	G	T	T	T	T	T	T	T	T	T	T	T	T	G	T	T	T	T	T	T	T	T	T	T	T	T	T	T	T
Gm01	28958781	T	T	T	T	T	T	T	T	T	T	T	T	T	T	T	T	T	T	T	T	T	T	T	T	T	T	T	T	T	T	T	T	A	T	T	T	A	T	T	T	W	T	T	T	T	T	T	T
Gm01	29047304	T	C	T	T	C	T	T	T	T	Y	T	T	T	T	T	T	C	T	T	T	T	T	T	T	T	T	T	T	T	T	C	T	T	T	T	T	T	C	T	T	T	T	T	T	T	T	T	Y
Gm01	29074193	A	A	A	A	A	A	A	A	A	A	A	A	A	A	A	M	A	A	A	A	A	A	A	A	A	A	A	A	A	A	A	A	C	A	A	A	A	A	A	A	A	A	A	A	A	A	A	A
Gm01	29101950	G	G	G	G	G	G	G	G	G	G	G	G	G	G	G	G	G	G	G	G	G	G	G	G	G	G	G	G	G	G	G	G	G	G	G	G	G	G	G	G	G	G	G	K	G	G	G	G
Gm01	29133739	T	T	T	T	T	T	T	T	T	T	T	T	T	T	T	T	T	T	T	T	T	T	T	T	T	T	T	T	T	T	T	T	T	T	T	T	T	T	T	T	T	T	T	Y	T	T	T	T
Gm01	29215747	G	G	G	G	G	G	G	G	G	G	G	G	G	G	G	G	G	G	G	G	G	G	G	G	G	G	G	G	G	G	G	G	G	G	G	G	G	G	G	G	G	G	G	G	G	G	G	G
Gm01	29331024	A	A	A	A	A	A	A	A	A	A	M	A	A	M	A	A	A	A	A	C	A	A	A	A	A	A	A	A	M	A	A	A	A	A	A	A	A	A	A	M	A	A	A	A	A	A	A	A
Gm01	29331032	A	A	A	A	A	A	A	A	A	A	A	A	A	A	A	A	A	A	A	C	A	A	A	A	A	A	A	A	M	A	A	A	A	A	A	A	A	A	A	A	M	A	A	A	A	A	A	A
Gm01	29374217	A	A	A	A	A	A	A	A	G	A	G	A	A	A	A	G	A	A	A	R	A	A	A	A	A	A	A	A	A	A	A	A	A	A	A	A	A	A	A	A	A	G	A	A	A	A	G	G
Gm01	29374220	G	G	G	G	G	G	G	G	T	G	T	G	G	G	G	T	G	G	G	K	G	G	G	G	G	G	G	G	G	G	G	G	G	G	G	G	G	G	G	G	G	T	G	G	G	G	T	T
Gm01	29446458	C	C	C	C	C	C	C	C	A	C	A	C	C	C	C	A	C	C	C	C	C	C	C	C	M	C	C	C	C	C	C	C	C	C	C	A	C	C	C	C	C	A	C	C	C	C	A	A
Gm01	29480125	A	A	A	A	A	A	A	A	A	A	A	A	A	A	A	A	A	A	A	A	A	A	A	A	A	A	A	A	A	A	A	A	A	A	R	A	A	A	A	A	A	A	A	R	A	A	A	A
Gm01	29528698	C	C	C	A	C	C	C	M	C	C	C	A	C	C	C	C	C	C	C	C	C	C	C	C	C	C	C	C	C	C	C	C	C	C	C	C	C	M	C	C	C	C	C	C	C	C	C	C
Gm01	29575584	C	C	C	C	C	C	C	C	C	C	C	C	C	C	C	C	C	C	C	C	C	C	C	C	C	C	C	C	C	C	C	C	C	C	C	C	C	C	C	C	C	C	C	C	C	C	C	C
Gm01	29591138	G	G	G	G	G	G	G	G	G	G	G	G	G	G	G	G	G	G	G	G	G	G	G	G	G	G	G	G	G	G	G	G	G	G	G	G	G	G	G	G	G	G	G	G	G	G	G	G
Gm01	29601684	T	T	T	T	T	T	T	T	T	T	T	T	T	T	T	T	T	T	T	T	T	T	T	T	T	T	T	T	T	T	T	T	T	T	T	T	T	T	T	T	T	T	T	Y	T	T	T	T
Gm01	29601713	C	C	C	M	C	C	C	C	C	C	A	C	C	C	C	C	C	C	C	C	C	C	C	C	C	C	C	C	C	C	C	C	C	C	C	C	C	C	C	C	C	C	C	C	C	C	C	C
Gm01	29601722	C	C	C	C	C	C	C	C	C	C	C	C	C	C	C	C	C	C	C	C	C	C	Y	C	C	C	C	C	C	C	C	C	Y	C	C	C	C	C	C	C	C	C	C	C	C	C	C	Y
Gm01	29816932	G	G	G	G	G	G	G	G	G	G	G	G	G	G	G	G	G	G	G	G	G	G	G	G	G	G	G	G	G	G	G	G	G	G	G	G	G	G	G	G	G	G	G	R	G	G	G	G
Gm01	29823742	G	G	G	G	G	G	G	G	G	G	S	G	G	G	C	G	G	G	G	G	G	G	G	G	G	G	G	G	G	G	G	G	G	G	G	G	G	G	C	G	C	G	G	G	G	G	G	G
Gm01	29846126	T	T	T	T	T	C	T	T	T	T	T	T	T	T	T	T	T	T	T	T	T	T	T	T	T	T	T	T	T	T	T	T	T	T	T	T	T	T	T	Y	T	T	T	T	T	T	T	T
Gm01	29846131	T	T	T	T	T	T	T	T	T	T	T	T	T	T	T	T	T	T	T	T	T	T	T	T	T	T	T	T	T	G	T	T	T	T	T	T	T	T	T	K	T	T	T	T	T	T	T	T
Gm01	29846135	T	T	T	T	K	T	T	T	T	T	T	T	T	T	T	T	T	T	T	T	T	T	T	T	T	T	T	T	T	T	T	T	T	T	T	T	T	T	T	T	T	T	T	T	T	T	T	T
Gm01	29846145	G	T	T	T	T	T	T	T	T	T	T	K	T	T	T	K	T	T	T	T	T	T	T	T	T	T	T	T	T	T	T	T	T	T	T	T	T	T	T	T	T	T	T	T	G	T	T	T
Gm01	29895835	A	A	A	A	A	A	A	A	A	A	A	T	A	A	A	A	A	A	A	A	A	A	A	A	A	A	A	A	A	A	A	A	A	A	A	A	A	A	A	A	A	A	A	A	A	A	A	A
Gm01	29961315	A	A	A	A	A	A	A	A	A	A	A	A	A	A	A	A	A	A	A	A	A	A	A	A	A	A	A	A	A	A	A	A	A	A	A	A	A	A	A	A	A	A	A	A	A	A	A	A
Gm01	29963385	A	M	A	A	A	A	A	M	A	A	A	A	A	A	A	A	A	A	A	A	A	A	A	A	A	A	A	A	A	A	A	A	A	A	A	A	A	A	A	A	A	A	A	A	A	A	A	A
Gm01	29970037	G	G	G	G	G	G	G	G	G	G	G	G	G	G	G	G	G	G	G	G	G	G	G	G	G	G	G	G	G	G	G	G	G	G	G	G	G	G	G	G	G	G	G	K	G	G	G	G
Gm01	29992887	T	T	T	T	T	T	T	T	T	T	T	T	G	T	T	G	T	T	T	T	G	T	T	T	T	T	T	G	G	T	T	T	T	T	T	T	T	T	T	T	T	T	T	G	T	T	T	T
Gm01	30007271	C	T	T	T	T	T	C	Y	T	T	T	T	T	T	T	T	T	T	T	T	T	T	T	T	T	T	T	T	C	T	T	T	T	T	T	T	T	T	T	Y	C	T	T	T	C	C	T	T
Gm01	30007284	C	A	A	A	A	A	C	M	A	A	A	A	A	A	A	A	A	A	A	A	A	A	A	A	A	A	A	A	C	A	A	A	A	A	A	A	A	A	A	M	C	A	A	A	C	C	A	A
Gm01	30018103	A	G	A	A	A	A	A	A	A	A	A	A	A	A	A	A	A	A	A	A	A	A	A	A	A	A	A	A	A	R	A	A	A	A	A	A	A	A	A	A	A	A	A	A	A	A	A	R
Gm01	30018448	A	C	A	A	A	A	A	A	A	A	A	A	A	A	A	A	A	A	A	A	A	A	A	A	A	A	A	A	A	A	A	A	A	A	C	A	A	A	A	A	A	A	A	A	A	A	A	M
Gm01	30037389	T	T	T	T	T	T	T	T	T	T	T	T	T	T	T	T	T	T	T	T	T	T	T	T	T	T	T	T	T	T	T	A	T	T	T	T	T	T	T	T	T	T	T	A	T	T	T	T
Gm01	30068453	C	C	T	T	T	T	T	T	T	T	T	T	T	T	T	Y	C	T	T	T	T	T	T	T	T	T	T	T	T	T	T	Y	T	T	T	T	T	T	T	T	C	T	T	T	T	T	T	T
Gm01	30174280	G	G	A	G	G	G	G	G	A	A	A	A	G	G	G	A	G	G	G	G	G	G	G	G	G	G	G	G	G	G	G	G	G	G	G	A	G	A	G	A	G	A	A	G	G	G	G	A
Gm01	30175071	G	G	A	G	G	G	G	G	A	A	A	A	G	G	G	A	G	A	G	G	G	G	G	G	G	G	G	G	G	G	G	G	G	G	G	A	G	A	G	A	G	A	A	G	G	G	A	A
Gm01	30220960	C	C	C	C	C	C	C	C	C	C	C	C	C	C	C	C	C	C	C	C	C	C	C	C	C	C	C	C	C	C	C	C	C	C	C	C	C	C	C	C	C	C	C	C	C	C	C	C
Gm01	30235325	A	A	G	A	A	A	A	A	G	G	G	G	A	A	A	G	A	G	A	A	A	A	A	A	A	A	A	A	A	A	A	A	A	A	A	G	A	G	A	G	A	G	G	A	A	A	G	G
Gm01	30235685	G	G	G	G	G	G	G	G	G	G	G	G	G	G	G	G	G	G	G	G	G	G	G	G	G	G	G	G	G	G	G	G	G	G	G	G	G	G	G	G	G	G	G	G	G	G	G	G
Gm01	30235696	A	A	A	A	A	A	A	A	A	A	A	A	A	A	A	A	A	A	A	A	A	A	A	A	A	A	A	A	A	A	A	A	A	A	A	A	A	A	A	A	A	A	A	A	A	A	A	A
Gm01	30240044	C	C	C	C	C	C	C	C	C	C	C	C	C	C	C	C	C	C	C	C	C	C	C	C	C	C	C	C	C	C	C	C	C	C	C	C	C	C	C	C	C	C	C	C	C	C	C	C
Gm01	30250131	T	T	T	T	T	T	T	T	T	T	T	T	T	T	T	T	T	T	T	T	T	T	T	T	T	T	T	T	T	T	T	T	T	T	T	T	T	T	T	T	T	T	T	W	T	T	T	T
Gm01	30270449	C	C	C	C	C	C	C	C	C	C	C	C	C	C	C	C	C	C	C	C	C	C	C	C	C	C	C	C	C	C	C	C	C	C	C	C	C	C	C	C	C	C	C	C	C	C	C	C
Gm01	30279960	C	C	T	C	C	C	C	C	C	C	T	C	T	T	C	C	C	C	T	C	C	C	C	C	C	T	C	C	C	C	T	C	C	C	C	C	T	T	C	C	C	C	C	T	C	C	C	C
Gm01	30279961	G	G	A	G	G	G	G	G	G	G	A	G	A	A	G	G	G	G	A	G	G	G	G	G	G	A	G	G	G	G	A	G	G	G	G	G	A	G	G	G	G	G	G	A	G	G	G	G
Gm01	30279971	G	G	G	G	G	G	G	G	G	G	G	G	G	G	G	A	G	G	G	G	G	G	G	G	G	G	G	G	G	G	G	G	G	G	G	G	G	G	G	G	G	A	G	G	G	G	G	G
Gm01	30282977	T	T	T	T	Y	T	T	C	T	T	T	T	T	T	T	T	T	T	T	T	T	T	T	T	T	T	T	T	T	T	T	T	T	T	T	T	C	C	T	T	T	T	T	T	T	T	T	T
Gm01	30329022	G	G	G	G	G	G	G	G	G	G	S	G	G	G	G	G	G	G	G	G	G	G	G	G	G	G	G	G	G	G	G	G	G	G	G	G	G	G	G	G	G	G	G	G	G	G	G	G
Gm01	30354950	C	C	C	C	C	C	C	C	C	C	C	C	C	C	C	C	C	C	C	C	C	C	C	C	C	C	C	C	C	C	C	C	C	C	C	C	C	C	C	C	C	C	C	Y	C	C	C	C
Gm01	30354969	G	G	G	G	G	G	G	G	G	G	G	G	G	G	G	G	G	G	G	G	G	G	G	G	G	G	G	G	G	G	G	G	G	G	G	G	G	G	G	G	G	G	G	K	G	G	G	G
Gm01	30382760	C	C	C	C	C	C	C	C	C	C	C	C	C	C	C	C	C	C	C	C	C	C	C	C	C	C	C	C	C	C	C	C	C	C	C	C	C	C	C	C	C	C	C	G	C	C	C	C
Gm01	30388880	C	C	C	C	C	C	C	C	C	C	C	C	C	C	M	C	C	C	C	C	C	C	C	C	C	C	C	C	C	C	C	C	C	C	C	C	C	C	C	C	M	C	C	C	C	C	C	C
Gm01	30480774	T	T	T	T	T	T	T	T	T	T	T	T	T	T	T	T	T	T	T	C	T	T	T	T	T	T	T	T	T	T	T	T	T	T	C	T	C	T	C	T	C	T	T	T	C	T	T	T
Gm01	30489651	G	G	G	G	G	G	G	R	G	G	G	G	G	G	G	G	G	G	G	G	G	G	G	G	G	G	G	G	G	R	G	G	G	G	G	G	A	G	G	G	A	G	G	G	G	G	G	G
Gm01	30552194	A	A	A	A	A	A	A	A	A	M	M	A	A	A	A	A	A	A	A	A	A	A	A	A	A	A	A	A	A	A	A	A	A	A	M	A	A	A	A	A	A	A	A	A	A	A	A	A
Gm01	30569477	A	C	A	A	A	A	A	A	C	A	A	A	A	A	A	A	A	A	A	A	A	A	A	A	A	A	C	A	A	M	A	A	A	A	A	A	A	M	A	A	A	A	A	M	A	A	A	A
Gm01	30571228	C	C	C	C	C	C	C	C	C	C	C	C	C	C	C	C	C	C	C	C	C	C	C	C	C	C	C	C	C	C	C	C	C	C	C	C	C	C	C	C	C	C	C	Y	C	C	C	C
Gm01	30616046	Y	T	C	T	T	T	T	T	T	C	C	C	T	T	T	C	T	T	T	T	T	T	T	T	T	T	T	T	T	T	T	T	T	T	T	C	T	C	T	C	T	T	C	T	T	T	C	C
Gm01	30665299	G	G	G	G	G	G	G	G	G	G	G	G	G	G	G	G	G	G	G	G	G	G	G	G	G	G	G	G	G	G	G	G	G	G	G	G	G	G	G	G	G	G	G	G	G	G	G	G
Gm01	30665329	T	T	T	T	T	T	T	T	T	T	T	T	T	T	T	T	T	T	T	T	T	T	T	T	T	T	T	T	T	T	T	T	T	T	T	T	T	T	T	T	T	T	T	T	T	T	T	T
Gm01	30710631	G	G	G	G	G	G	G	G	G	G	G	G	G	G	G	G	G	G	G	G	G	G	G	G	G	G	G	G	G	G	G	G	G	G	G	G	G	G	G	G	G	G	G	G	G	G	G	G
Gm01	30720444	A	A	A	A	A	A	A	C	A	A	A	A	C	A	A	A	A	A	A	A	A	A	A	A	A	A	A	A	A	A	A	A	A	A	A	A	A	A	A	A	A	A	A	A	A	A	A	A
Gm01	30745008	C	C	C	C	C	C	C	C	C	C	C	C	C	C	C	C	C	C	C	C	C	C	C	C	C	C	C	C	C	C	C	C	C	C	C	C	C	C	C	C	C	C	C	Y	C	C	C	C
Gm01	30753090	C	C	C	C	C	C	C	A	C	C	C	C	A	C	C	C	C	C	C	C	C	C	C	C	C	C	A	C	C	C	M	C	C	C	C	C	C	C	C	C	C	C	C	C	C	C	C	C
Gm01	30753091	A	A	A	M	A	A	A	A	A	A	A	A	A	A	A	A	A	A	M	A	A	A	A	A	A	A	A	M	A	A	A	M	A	A	A	A	A	A	A	A	A	A	A	A	M	A	A	A
Gm01	30755161	A	A	A	A	A	A	A	A	A	A	A	A	A	A	A	A	A	A	A	A	A	A	A	A	A	A	A	A	A	A	A	A	A	A	A	A	A	A	A	R	A	A	A	R	A	A	A	A
Gm01	30756640	A	A	A	A	A	A	A	A	A	A	A	A	A	A	A	A	A	A	A	A	A	A	A	W	A	A	A	A	A	A	A	A	A	A	W	A	A	A	A	A	W	A	A	A	A	A	A	A
Gm01	30758365	A	A	A	A	A	A	A	A	A	A	A	A	A	A	A	C	A	A	A	A	A	A	A	A	M	A	A	A	A	A	A	A	A	A	A	A	A	A	A	A	A	A	A	M	A	A	A	A
Gm01	30764881	A	A	C	A	A	A	A	A	C	C	A	C	A	A	A	C	A	A	A	A	A	A	A	A	A	A	A	A	A	A	A	A	A	A	A	C	A	C	A	C	A	C	C	M	A	A	C	C
Gm01	30795479	A	A	T	A	A	A	A	A	T	T	A	T	A	A	A	T	A	A	A	A	A	A	A	A	A	A	A	A	A	A	A	A	A	A	A	T	A	T	A	T	A	T	T	A	A	A	T	T
Gm01	30868465	A	A	A	A	M	A	A	C	A	A	A	A	A	A	A	M	A	A	A	A	A	A	A	A	A	A	M	A	A	A	A	A	A	A	A	A	A	C	A	A	M	A	A	A	A	A	A	A
Gm01	30903516	T	T	T	T	T	T	T	T	T	T	K	T	T	T	T	T	T	T	T	K	T	T	T	T	T	T	T	T	T	T	T	T	T	T	T	T	T	T	T	T	T	T	T	T	T	T	T	T
Gm01	30969911	G	G	G	G	G	G	G	G	G	G	G	G	G	G	G	G	G	A	G	G	G	G	G	G	G	G	G	G	G	G	G	G	G	G	G	A	G	G	G	G	G	G	A	G	G	G	G	G
Gm01	31076911	C	C	C	C	C	C	C	C	C	C	C	C	C	C	C	C	C	C	C	C	C	C	C	C	C	C	C	C	C	C	C	C	C	C	C	C	C	C	C	C	C	C	C	A	C	C	C	C
Gm01	31229059	M	A	C	A	A	A	A	A	C	C	C	C	A	A	A	C	A	A	A	A	A	A	A	A	A	A	A	A	A	A	A	A	A	A	A	C	A	C	A	C	A	A	C	A	A	A	C	C
Gm01	31243443	C	C	C	C	C	C	C	C	C	C	C	C	C	C	C	C	C	C	C	C	C	C	C	C	C	C	C	C	C	C	C	C	C	C	C	C	C	C	C	C	C	C	C	A	C	C	C	C
Gm01	31265047	C	C	C	C	C	C	C	C	C	C	C	T	C	C	C	C	C	C	C	C	C	C	C	C	C	C	C	C	C	C	C	C	C	C	C	C	C	C	C	C	C	C	T	C	C	C	T	C
Gm01	31265411	C	C	T	C	C	C	C	C	C	T	T	C	C	C	C	T	C	C	C	C	C	C	C	C	C	C	C	C	C	C	C	C	C	C	C	C	C	C	C	C	C	C	C	C	C	C	C	T
Gm01	31339469	T	T	T	T	T	T	T	T	T	T	T	T	T	T	T	T	T	T	T	T	T	T	T	T	T	T	T	T	T	T	T	T	T	T	T	T	T	K	T	G	T	T	T	T	G	T	T	T
Gm01	31341777	T	T	T	T	T	T	T	G	T	T	T	T	T	T	T	K	T	T	T	T	T	T	T	T	T	T	T	G	T	T	T	T	T	K	T	T	T	T	T	G	T	T	T	T	T	T	T	T
Gm01	31396403	A	A	A	A	A	A	A	A	A	A	A	A	A	A	A	A	A	A	A	A	A	A	A	A	A	A	A	A	A	A	C	A	A	A	A	A	A	A	A	A	A	A	A	A	A	M	A	A
Gm01	31423434	T	G	T	K	T	K	T	T	T	T	T	T	T	T	T	T	T	T	T	T	T	T	T	T	T	T	T	T	T	T	T	T	T	T	T	T	T	T	T	T	T	T	T	T	T	T	T	T
Gm01	31480993	A	A	C	A	A	A	A	A	C	C	C	C	A	A	A	C	A	C	A	A	A	A	A	A	A	A	A	A	A	A	A	A	A	A	A	C	A	C	A	C	A	C	C	M	A	A	C	C
Gm01	31493913	T	T	T	T	T	T	T	T	A	A	T	A	T	T	T	T	T	T	T	T	T	T	T	T	T	T	T	T	T	T	T	T	T	T	T	A	T	T	T	T	T	A	A	T	T	T	A	A
Gm01	31515916	G	G	G	G	G	G	G	G	G	G	G	G	G	G	G	G	G	G	G	G	G	G	G	G	G	G	G	G	G	G	G	G	G	G	G	G	G	G	G	G	G	G	G	C	G	G	G	G
Gm01	31572355	G	G	G	G	G	G	G	G	G	G	G	G	G	G	G	G	G	G	G	G	G	G	G	G	G	G	G	G	G	G	G	G	G	G	G	G	G	G	G	G	G	G	G	R	G	G	G	G
Gm01	31587860	A	A	A	A	A	A	A	A	A	A	A	A	A	A	A	A	A	A	A	A	A	A	A	A	A	A	A	A	A	A	A	A	A	A	A	A	A	A	A	A	A	A	A	A	A	A	A	A
Gm01	31587902	A	A	A	A	M	M	A	A	C	A	A	A	A	A	A	A	A	A	A	A	A	A	A	A	A	A	A	A	A	A	A	A	A	A	A	A	A	A	A	A	A	A	A	A	A	A	A	A
Gm01	31627173	C	M	C	C	C	C	C	C	C	C	C	C	A	C	C	C	C	C	C	A	C	C	C	C	C	C	C	C	C	C	C	C	C	C	C	C	C	C	C	C	C	M	C	C	C	C	C	C
Gm01	31627526	A	A	A	A	A	A	A	A	A	A	A	A	A	A	A	A	A	A	A	A	A	A	A	C	A	A	A	A	A	M	A	A	A	A	A	A	A	A	A	A	A	A	A	A	A	A	A	A
Gm01	31627558	C	C	C	C	C	C	C	C	C	C	C	C	C	C	C	C	C	C	C	C	C	C	C	C	C	C	C	C	C	C	C	C	C	C	C	C	C	C	C	C	C	C	C	A	C	C	C	C
Gm01	31627559	A	A	A	A	A	A	A	A	A	A	A	A	A	A	A	A	A	A	A	A	A	A	A	A	A	A	A	A	A	A	A	A	A	A	A	A	A	A	A	A	A	A	A	T	A	A	A	A
Gm01	31670491	T	T	T	T	T	T	T	T	T	T	G	T	T	T	T	T	T	T	T	T	T	T	T	T	T	T	T	T	T	T	T	T	T	T	G	T	T	T	T	T	K	T	T	T	T	T	T	T
Gm01	31671560	A	A	A	A	A	A	A	A	A	A	A	A	A	A	A	A	A	A	A	A	A	A	A	A	A	A	A	A	A	A	A	A	A	A	A	A	A	A	A	A	A	A	A	W	A	A	A	A
Gm01	31743918	G	G	G	G	G	G	G	G	G	G	A	G	G	G	G	G	G	G	G	G	A	G	G	G	G	G	G	G	G	G	G	G	G	G	G	G	G	G	G	G	G	G	G	A	G	G	G	G
Gm01	31757194	T	T	T	T	T	T	T	T	T	T	T	T	T	T	T	T	T	T	T	T	T	T	T	T	T	T	T	T	T	T	T	T	T	T	T	T	T	T	T	T	T	T	T	T	T	T	T	T
Gm01	31895210	T	T	T	T	T	T	T	T	T	T	T	T	T	K	T	T	T	T	T	T	T	T	K	T	T	T	T	T	T	T	T	G	T	T	T	T	T	T	T	T	T	T	T	T	T	T	T	T
Gm01	31915446	G	G	G	G	G	K	G	G	G	G	G	T	G	G	G	G	G	G	G	G	G	G	G	G	G	G	G	G	G	G	G	G	G	G	G	G	G	G	G	G	G	G	G	G	G	G	G	G
Gm01	31972287	G	G	T	G	G	G	G	G	G	T	G	G	G	G	G	G	G	G	G	G	G	G	G	G	G	G	G	G	G	G	G	G	G	G	G	G	G	T	G	T	G	G	G	G	G	G	T	G
Gm01	31991838	T	T	T	T	T	T	T	T	T	T	T	K	T	T	T	T	T	T	T	T	T	T	T	K	T	T	T	K	T	T	T	T	T	T	T	T	T	T	T	T	T	T	T	T	T	K	T	T
Gm01	31992191	G	G	G	G	G	G	G	G	G	G	G	G	G	G	G	G	G	G	G	G	G	G	G	G	G	G	G	G	G	G	G	G	G	G	G	G	G	K	G	G	G	G	K	G	G	G	G	G
Gm01	31993724	A	A	C	A	A	A	A	A	A	C	C	A	A	A	A	C	A	A	A	A	A	A	A	A	A	A	A	A	A	A	A	A	A	A	A	A	A	C	A	C	A	A	C	C	A	A	C	A
Gm01	32054652	C	C	C	C	C	C	C	C	C	C	A	C	C	C	C	C	C	A	C	C	C	C	C	C	C	C	C	C	C	C	C	C	C	C	C	C	C	C	C	C	M	C	C	C	C	C	C	A
Gm01	32054654	A	A	A	A	A	M	A	A	A	A	A	A	A	A	A	C	A	A	A	A	A	A	A	A	A	A	A	A	A	A	A	A	C	A	M	A	A	A	A	A	A	A	A	A	A	A	A	A
Gm01	32054659	T	T	T	T	T	T	T	T	T	T	C	T	T	T	T	T	T	T	T	T	T	T	T	T	T	T	T	T	T	T	T	T	T	T	T	T	T	T	T	T	T	T	T	C	Y	T	T	T
Gm01	32059551	C	C	C	C	C	C	C	C	C	C	C	C	C	C	C	C	C	C	C	C	C	C	C	C	C	C	C	C	C	C	C	C	C	C	C	C	C	C	C	C	C	C	C	G	C	C	C	C
Gm01	32074872	G	G	G	G	G	G	G	G	G	G	G	G	G	G	G	G	G	G	G	G	G	G	G	G	G	G	G	G	G	G	G	G	G	G	G	G	G	G	G	G	G	G	G	R	G	G	G	G
Gm01	32090137	A	A	A	A	A	A	A	A	A	A	A	A	A	A	A	A	A	A	A	A	A	A	A	A	A	A	A	A	A	A	A	A	A	A	A	A	A	A	A	A	A	A	A	A	A	A	A	A
Gm01	32149493	C	C	C	C	C	C	C	C	A	C	C	C	C	C	C	A	C	A	C	C	C	C	C	C	C	C	C	C	C	C	C	C	C	C	C	C	C	C	C	C	C	C	A	C	C	C	C	C
Gm01	32180900	G	G	G	G	G	G	G	G	G	G	G	G	G	G	G	G	G	G	G	G	G	G	G	G	G	G	G	G	G	G	G	G	G	G	G	G	G	G	G	G	G	G	G	G	G	G	G	G
Gm01	32181241	G	G	G	G	G	G	G	G	G	G	G	G	G	G	G	G	G	G	G	G	G	G	G	G	R	G	G	G	G	G	G	G	G	G	G	G	G	G	G	G	G	G	G	G	G	G	G	G
Gm01	32243621	C	C	C	C	C	C	C	C	C	C	C	C	C	C	C	C	C	C	C	C	C	C	C	C	C	C	C	C	C	C	C	C	C	C	C	C	C	C	C	C	C	C	C	Y	C	C	C	C
Gm01	32260450	G	G	G	G	G	G	G	G	G	G	G	G	G	G	G	G	G	G	G	G	G	G	G	G	G	G	G	G	G	G	G	G	G	G	G	G	G	G	G	G	G	G	G	G	G	G	G	G
Gm01	32268915	T	T	T	T	T	T	T	T	T	T	T	T	Y	T	T	T	T	T	T	T	T	T	T	T	T	T	T	T	T	T	T	T	T	T	T	T	T	T	T	T	T	T	T	T	T	T	T	T
Gm01	32310122	A	A	A	A	A	A	A	A	A	A	A	A	A	A	A	A	A	A	A	A	A	A	A	A	A	A	A	A	A	A	A	A	A	A	A	A	A	A	A	A	A	A	A	A	A	A	A	A
Gm01	32310478	C	C	T	C	C	C	C	C	T	T	C	T	C	C	C	T	C	C	C	C	C	T	C	C	C	C	C	C	C	C	C	C	C	C	C	T	C	T	C	T	C	T	T	C	C	C	C	T
Gm01	32362016	T	T	T	T	T	T	T	T	T	T	T	T	T	T	T	T	T	T	T	T	T	T	T	T	T	T	T	T	T	T	T	T	T	T	T	T	T	T	T	T	T	T	T	T	T	T	T	T
Gm01	32369903	A	A	A	A	A	A	A	A	A	A	A	A	A	A	A	A	A	A	A	A	A	A	A	A	A	A	A	A	A	A	A	A	A	A	A	A	A	A	A	A	A	A	A	R	A	A	A	A
Gm01	32371915	G	G	G	G	G	G	G	G	G	G	T	G	G	G	G	G	G	G	G	G	G	G	K	G	G	G	G	G	G	G	G	G	G	G	G	G	G	T	G	G	K	G	G	G	G	G	G	G
Gm01	32433482	T	T	T	T	T	T	T	T	T	T	T	T	T	K	K	T	T	T	T	T	T	T	T	T	T	T	T	T	T	T	T	T	T	T	T	T	T	T	T	T	T	T	K	T	G	T	K	T
Gm01	32433486	A	A	A	A	A	A	A	A	A	A	A	A	A	A	A	A	A	A	A	A	A	A	A	A	A	A	A	A	A	A	R	A	A	A	A	A	A	A	A	A	A	A	A	A	G	A	R	A
Gm01	32433489	A	A	A	A	A	A	A	A	A	A	A	A	A	R	A	A	A	A	A	A	A	A	A	A	A	A	A	A	A	A	A	A	A	A	A	A	A	A	A	A	A	A	A	A	G	A	R	A
Gm01	32433490	T	T	T	T	T	T	T	T	T	T	T	T	T	T	T	T	T	T	T	T	T	T	T	T	T	T	T	T	T	T	T	T	T	T	T	T	T	T	T	T	T	T	T	T	G	T	K	T
Gm01	32433815	A	A	A	A	A	A	A	A	A	A	A	A	A	M	A	A	A	A	A	A	A	A	A	A	A	A	A	A	A	A	A	A	A	A	A	A	A	A	A	A	A	A	A	A	C	A	M	A
Gm01	32434327	A	A	A	A	A	A	A	A	A	A	A	A	A	A	A	A	A	A	A	A	A	A	A	A	A	A	A	A	A	A	A	A	A	A	A	A	A	A	A	A	A	A	A	M	A	A	A	A
Gm01	32434665	G	G	G	G	G	G	G	G	G	G	G	G	G	G	G	G	G	G	G	G	G	G	G	G	G	G	G	G	G	G	G	G	G	G	G	G	G	G	G	G	G	G	G	R	G	G	G	G
Gm01	32494456	T	K	T	T	T	T	T	T	T	T	T	T	T	T	T	T	T	T	K	T	T	T	T	T	T	T	T	T	T	T	T	T	T	T	T	T	T	T	T	K	T	T	T	T	T	T	T	T
Gm01	32501747	G	G	G	G	G	G	G	G	G	G	A	A	G	G	G	G	G	G	G	G	G	G	G	G	G	G	G	G	G	G	G	G	G	G	G	G	G	A	G	G	G	G	G	G	G	G	G	A
Gm01	32501757	C	C	C	C	C	C	C	C	C	C	C	C	C	C	C	C	C	C	C	C	C	C	C	C	C	C	C	C	C	C	C	C	C	C	C	C	C	C	C	C	C	C	C	Y	C	C	C	C
Gm01	32502090	A	A	A	A	A	A	A	A	A	G	A	A	A	A	A	G	A	A	A	A	A	A	A	A	A	A	A	A	A	A	A	A	A	A	A	A	A	A	A	A	A	A	A	R	A	A	A	A
Gm01	32502093	A	A	A	A	A	A	A	A	A	A	A	A	A	A	A	A	A	A	A	A	A	A	A	M	A	A	A	A	A	A	M	A	C	A	A	A	A	A	A	A	A	A	A	M	A	A	A	A
Gm01	32509689	G	G	G	G	G	G	G	K	G	G	G	G	G	G	G	G	G	G	G	G	G	G	G	G	G	G	G	G	G	G	G	G	G	G	G	G	G	K	G	G	K	G	G	G	G	G	G	G
Gm01	32540045	C	C	T	C	C	C	C	C	T	T	T	T	C	C	C	T	C	T	C	C	C	C	C	C	C	C	C	C	C	C	C	C	C	C	C	T	C	T	C	T	C	T	T	C	C	C	T	T
Gm01	32544364	G	G	G	G	G	G	G	G	G	G	G	G	G	G	G	G	G	G	G	G	G	G	G	G	G	G	G	G	G	G	G	G	G	G	G	G	G	G	G	G	G	G	G	G	G	G	G	G
Gm01	32651735	A	A	A	A	A	A	A	A	A	A	A	A	A	A	A	A	A	A	A	A	A	A	A	A	A	A	A	A	A	A	A	A	A	A	A	A	A	A	A	A	A	A	A	A	A	A	A	A
Gm01	32668422	A	M	A	A	A	A	A	A	A	A	A	A	A	A	A	A	A	A	A	A	A	A	A	A	A	A	A	A	A	A	A	A	A	A	A	A	A	A	A	A	A	A	A	A	A	A	A	A
Gm01	32754363	C	C	C	C	C	C	C	C	C	C	C	C	M	C	C	C	C	C	C	C	C	C	C	C	C	C	A	C	C	C	C	C	C	C	M	C	C	C	C	C	C	C	C	C	C	C	C	C
Gm01	32763479	K	T	K	T	T	K	T	T	T	T	T	T	T	T	T	T	T	T	T	T	T	T	T	T	T	T	T	T	T	K	K	T	T	T	T	T	T	T	T	T	T	T	T	T	T	T	T	T
Gm01	32773522	G	G	G	A	G	A	A	A	G	G	G	G	A	G	G	G	G	G	G	A	G	G	G	G	A	A	A	G	A	G	G	G	A	G	A	G	G	G	A	G	A	G	G	G	G	G	G	G
Gm01	32810602	A	C	A	C	C	C	C	A	A	A	A	A	C	A	A	A	A	A	A	C	A	A	M	A	C	C	C	A	C	A	A	A	C	A	C	A	C	A	C	A	C	A	A	A	C	A	A	A
Gm01	32813672	A	A	A	A	A	A	M	A	A	A	A	A	A	A	A	A	A	A	A	A	M	A	A	A	A	A	A	A	A	A	M	A	A	A	A	A	A	A	A	A	A	A	A	A	A	M	A	A
Gm01	32814040	T	T	T	T	T	T	T	C	T	T	T	T	T	C	T	T	T	T	T	T	T	T	T	T	T	T	T	C	T	T	C	T	T	T	T	T	T	T	T	T	T	T	T	Y	T	T	T	T
Gm01	32838023	A	A	A	A	A	A	A	A	A	A	A	A	A	A	A	A	A	A	A	A	A	A	A	A	A	A	R	G	A	A	A	A	A	A	A	A	A	A	A	A	A	A	A	R	A	A	A	A
Gm01	32840763	G	A	A	A	A	A	A	G	G	G	G	G	A	A	G	G	A	G	G	A	G	A	G	G	A	A	A	G	A	G	A	A	A	A	A	G	A	G	A	G	A	G	G	G	A	A	G	G
Gm01	32873781	A	A	A	A	A	A	A	A	A	A	A	A	A	A	A	A	A	A	A	A	A	A	A	A	A	A	A	A	A	A	A	A	A	A	A	A	A	A	A	A	A	A	A	A	A	A	A	A
Gm01	32906555	C	C	C	C	C	C	C	C	C	C	A	C	C	C	C	C	C	C	C	C	C	C	C	C	C	C	C	C	C	C	M	C	C	C	C	C	C	C	C	C	C	C	C	C	C	C	C	C
Gm01	32953275	C	T	C	C	Y	C	C	C	C	C	C	C	C	C	C	C	C	C	C	C	C	C	C	C	C	C	C	C	C	C	C	C	T	C	Y	C	C	C	C	C	C	C	C	C	C	C	C	C
Gm01	32953587	A	A	A	A	A	A	A	A	A	A	A	A	A	G	A	A	A	A	A	A	A	A	A	A	A	A	A	G	A	A	A	A	A	A	A	A	A	A	A	A	A	A	A	G	A	A	A	A
Gm01	33010110	G	G	G	G	G	G	G	R	G	G	G	G	G	G	G	G	G	G	G	G	G	G	G	G	G	G	G	A	G	G	G	G	G	G	G	G	G	G	G	G	G	G	G	R	G	G	G	G
Gm01	33011590	A	C	A	C	A	A	A	A	A	A	A	A	A	A	A	A	A	M	A	A	A	A	A	A	A	A	A	A	A	A	A	A	A	A	A	A	A	A	A	A	M	A	A	A	A	A	A	A
Gm01	33018523	G	G	G	G	G	G	G	G	G	G	G	G	G	K	G	G	G	G	G	G	T	G	G	G	G	G	G	G	G	G	G	G	G	G	G	G	G	G	G	G	G	G	G	G	G	G	G	G
Gm01	33032393	A	A	A	A	A	A	A	A	A	A	A	A	A	A	A	A	A	A	A	A	A	A	A	A	A	A	A	A	A	A	A	A	A	A	A	A	A	A	A	A	A	A	A	W	A	A	A	A
Gm01	33112071	C	C	T	C	C	C	C	C	C	C	T	T	C	C	C	T	C	T	C	C	C	C	C	C	C	C	C	T	C	C	C	C	C	C	C	C	C	T	C	T	C	C	T	C	C	C	C	C
Gm01	33112136	M	C	C	A	C	M	C	C	C	C	C	C	C	C	C	C	C	C	C	A	C	C	C	C	C	C	C	C	C	C	C	C	C	C	C	C	C	C	C	C	C	C	C	C	C	C	C	C
Gm01	33141270	C	C	C	C	C	C	C	C	C	C	C	C	C	C	C	C	C	C	C	C	C	C	C	C	C	C	C	C	C	C	C	C	C	C	C	C	C	C	C	C	C	C	C	C	C	C	C	C
Gm01	33143578	A	A	A	A	A	A	A	G	A	R	A	A	A	G	A	R	A	A	A	A	A	A	A	A	A	R	A	G	A	A	A	A	A	A	A	A	A	A	A	A	A	A	A	A	A	A	A	A
Gm01	33157276	C	C	C	C	C	C	C	T	C	C	C	C	C	C	C	C	C	C	C	C	C	C	C	C	C	C	C	C	C	C	Y	C	C	C	C	C	C	C	Y	C	T	C	C	C	C	C	C	C
Gm01	33161268	A	A	A	A	A	A	A	A	A	A	A	A	A	A	A	A	A	A	A	A	A	A	A	R	A	A	A	A	A	A	A	A	A	A	A	A	A	A	A	A	A	A	A	A	A	A	A	A
Gm01	33181271	T	T	T	T	T	G	T	T	T	T	T	T	T	T	T	T	T	T	T	K	T	T	T	T	T	T	T	T	T	T	T	T	T	T	T	T	T	T	K	T	T	T	T	T	T	T	T	T
Gm01	33224519	C	C	C	C	C	C	C	C	C	C	C	C	C	C	C	C	C	C	C	C	C	C	C	C	C	C	C	C	C	C	C	C	C	C	C	C	C	C	C	C	C	C	C	Y	C	C	C	C
Gm01	33299832	T	T	T	T	T	T	T	T	T	T	T	T	T	T	T	Y	T	T	T	T	T	T	T	T	T	T	T	T	T	T	C	T	T	T	T	T	T	T	T	T	T	T	T	T	T	T	T	T
Gm01	33302627	A	A	A	A	A	A	C	A	A	A	A	A	M	A	A	M	A	A	A	A	C	A	A	A	A	A	A	A	A	A	A	A	A	A	A	A	A	A	C	A	A	A	A	M	C	A	A	A
Gm01	33336686	G	G	G	G	G	G	G	G	G	G	G	G	G	G	G	G	G	G	G	G	G	G	G	G	G	G	G	G	G	G	G	G	G	G	G	G	G	G	G	G	G	G	G	A	G	G	G	G
Gm01	33346322	G	G	G	G	G	G	G	G	G	G	G	G	G	G	A	G	A	G	A	G	G	A	A	G	G	G	G	G	G	A	A	A	G	G	G	G	G	G	G	G	G	G	G	G	G	A	G	G
Gm01	33398977	A	A	A	A	A	A	A	G	A	A	G	G	A	G	G	A	G	A	G	A	A	G	A	G	A	A	A	G	A	G	G	G	A	A	A	G	A	A	A	G	A	A	A	G	A	G	A	G
Gm01	33399361	A	A	A	A	A	A	A	C	A	A	C	C	A	C	A	A	A	A	A	A	A	A	A	C	A	A	A	C	A	A	A	A	A	A	A	C	A	A	A	C	A	A	A	C	A	A	A	C
Gm01	33411008	T	T	T	T	T	T	T	T	T	T	T	T	T	T	T	K	T	T	T	T	T	T	T	T	T	T	T	T	T	T	T	T	T	T	G	T	T	T	T	T	T	T	T	T	T	T	T	T
Gm01	33437738	T	T	T	T	T	T	T	C	T	T	T	T	T	C	T	T	T	T	T	T	T	T	T	C	T	T	T	C	T	T	T	T	T	T	T	T	T	T	T	T	T	T	T	C	T	T	T	T
Gm01	33443338	C	C	C	C	C	C	C	C	C	C	C	C	C	C	T	C	T	C	T	C	C	T	C	T	C	C	C	C	C	T	T	T	C	C	C	C	C	C	C	C	C	C	C	T	C	T	C	C
Gm01	33445514	G	G	G	G	G	G	G	T	G	G	G	G	G	T	G	G	G	G	G	G	G	G	G	T	G	G	G	T	G	G	G	G	G	G	G	G	G	G	G	G	G	G	G	G	G	G	G	G
Gm01	33451869	A	A	A	A	A	A	A	G	A	A	A	A	A	G	A	A	A	A	A	A	A	A	A	G	A	A	A	G	A	A	A	A	A	A	A	A	A	A	A	A	A	A	A	R	A	A	A	A
Gm01	33451873	C	C	C	C	C	C	C	T	C	C	C	C	C	T	C	C	C	C	C	C	C	C	C	T	C	C	C	T	C	C	C	C	C	C	C	C	C	C	C	C	C	C	C	Y	C	C	C	C
Gm01	33466383	C	C	C	C	A	A	C	C	C	C	C	C	A	C	A	A	C	A	C	C	A	C	A	C	C	A	C	C	C	C	C	C	C	A	A	A	C	A	C	C	C	C	A	C	C	C	A	C
Gm01	33537874	C	C	C	C	C	C	C	C	C	C	C	C	C	C	T	C	T	C	T	C	C	T	C	C	C	C	C	C	C	T	T	T	C	C	C	C	C	C	C	C	C	T	C	C	C	T	C	C
Gm01	33537897	T	T	T	T	T	T	T	C	T	T	T	T	T	C	C	T	C	T	C	T	T	C	T	C	T	T	T	C	T	C	C	C	T	T	T	T	T	T	T	T	T	C	T	C	T	Y	T	T
Gm01	33538273	G	G	G	G	G	G	G	A	G	G	G	G	G	A	G	G	G	G	G	G	G	G	G	A	G	G	G	A	G	G	G	G	G	G	G	G	G	G	G	G	G	G	G	A	G	G	G	G
Gm01	33547736	G	G	G	G	G	G	G	A	G	G	G	G	G	A	A	G	A	G	A	G	G	A	R	A	G	G	G	A	G	A	A	A	G	G	G	G	G	G	G	G	G	A	G	A	G	A	G	G
Gm01	33548088	C	C	C	C	C	C	C	C	C	C	C	C	C	C	T	C	T	C	T	C	C	T	Y	C	C	C	C	C	C	T	T	T	C	C	C	C	C	C	C	C	C	T	C	C	C	T	C	C
Gm01	33562248	T	T	T	T	T	T	T	C	T	T	T	T	T	C	C	T	C	T	C	T	T	C	Y	C	T	T	T	C	T	C	C	C	T	T	T	T	T	T	T	T	T	C	T	C	T	C	T	T
Gm01	33562255	G	G	G	G	G	G	G	A	G	G	G	G	G	A	A	G	A	G	A	G	G	A	R	A	G	G	G	A	G	A	A	A	G	G	G	G	G	G	G	G	G	A	G	A	G	A	G	G
Gm01	33609041	G	A	A	A	A	A	A	A	A	A	A	A	A	A	G	A	G	A	G	A	G	G	G	A	A	A	A	A	A	G	G	G	A	G	A	A	A	A	A	A	A	G	A	G	A	G	A	A
Gm01	33615350	A	C	C	C	C	C	C	C	C	C	C	C	C	C	A	C	A	C	C	C	A	A	C	C	C	C	C	C	C	A	A	A	C	C	C	C	C	C	C	C	C	A	C	C	C	A	C	C
Gm01	33631783	C	T	T	T	T	T	T	T	T	T	T	T	T	T	T	T	T	C	T	T	C	T	T	T	T	T	T	T	T	T	C	T	T	C	T	T	T	T	T	T	T	T	T	T	T	C	T	T
Gm01	33632186	A	C	C	C	C	C	C	C	C	C	C	C	C	C	A	C	A	C	A	C	A	A	C	C	C	C	C	C	C	A	A	A	C	A	C	C	C	C	C	C	C	A	C	M	C	A	C	C
Gm01	33686057	G	G	G	G	G	G	G	G	G	G	G	G	G	G	G	G	T	G	T	G	G	G	G	G	G	G	G	G	G	G	T	G	G	G	G	G	G	G	G	G	G	G	G	G	G	T	G	G
Gm01	33692147	A	A	A	A	A	A	A	A	A	A	A	A	A	A	A	A	A	A	G	A	G	A	A	A	A	A	A	A	A	A	A	A	A	A	A	A	A	A	A	A	A	G	A	A	A	G	A	A
Gm01	33698102	G	A	A	A	A	A	A	A	A	A	A	A	A	A	G	A	G	A	G	A	G	G	A	A	A	A	A	A	A	G	G	G	A	G	A	A	A	A	A	A	A	G	A	A	A	G	A	A
Gm01	33700831	T	C	C	C	C	C	C	C	C	C	C	C	C	C	T	C	T	C	T	C	T	T	Y	C	C	C	C	C	C	T	T	T	C	T	C	C	C	C	C	C	C	T	C	Y	C	T	C	C
Gm01	33701309	A	G	G	G	G	G	G	G	G	G	G	G	G	G	A	G	A	G	A	G	A	A	A	G	G	G	G	G	G	A	A	A	G	A	G	G	G	G	G	G	G	A	G	A	G	A	G	G
Gm01	33701319	G	T	T	T	T	T	T	T	T	T	T	T	T	T	G	T	G	T	G	T	G	G	G	T	T	T	T	T	T	G	G	G	T	G	T	T	T	T	T	T	T	G	T	G	K	G	T	T
Gm01	33701626	T	T	T	T	K	T	T	T	T	T	T	T	T	T	T	T	T	T	T	T	T	T	T	T	T	T	T	T	T	T	T	T	T	T	T	T	T	T	T	T	T	T	T	T	T	T	T	T
Gm01	33701646	T	C	C	C	C	C	C	C	C	C	C	C	C	C	T	C	T	C	T	C	T	T	T	C	C	C	C	C	C	T	T	T	C	T	C	C	C	C	C	C	C	T	C	T	C	T	C	C
Gm01	33701654	A	C	C	C	C	C	C	C	C	C	C	C	C	C	A	C	A	C	A	C	A	A	A	C	C	C	C	C	C	A	A	A	C	A	C	C	C	C	C	C	C	A	C	A	C	A	C	C
Gm01	33744649	T	A	A	A	A	A	A	A	A	A	A	A	A	A	T	A	T	A	T	A	T	T	A	A	A	A	A	A	A	T	T	T	A	T	A	A	A	A	A	A	A	T	A	W	A	T	A	A
Gm01	33744990	C	T	T	T	T	T	T	T	T	T	T	T	T	T	C	T	C	T	C	T	C	C	T	T	T	T	T	T	T	C	C	C	T	C	T	T	T	T	T	T	T	C	T	Y	T	C	T	T
Gm01	33775082	G	A	A	A	A	A	A	A	A	A	A	A	A	A	G	A	G	A	G	A	G	G	A	A	A	A	A	A	A	G	G	G	A	G	A	A	A	A	A	A	A	G	A	A	A	G	A	A
Gm01	33775095	T	T	T	T	T	T	T	T	T	T	T	T	T	T	T	T	T	T	T	T	T	T	G	T	T	T	T	T	T	T	T	T	T	T	K	T	T	T	T	T	T	T	K	T	T	T	T	K
Gm01	33775432	C	T	T	T	T	T	T	T	T	T	T	T	T	T	C	T	C	T	C	T	C	C	T	T	T	T	T	T	T	C	C	C	T	C	T	T	T	T	T	T	T	C	T	C	T	C	T	T
Gm01	33777668	A	A	A	A	A	A	A	A	A	A	A	A	A	A	A	A	A	A	A	A	A	A	A	G	A	A	A	A	A	A	A	A	A	A	A	A	A	A	A	A	A	A	A	G	A	A	A	A
Gm01	33851737	C	A	A	A	A	A	A	C	A	A	C	M	A	C	C	A	C	A	C	A	C	C	M	C	A	A	A	C	A	C	C	C	A	C	A	C	A	A	A	C	A	C	A	C	A	C	A	C
Gm01	33852112	C	T	T	T	T	T	T	T	T	T	T	T	T	T	C	T	C	T	C	T	C	C	Y	T	T	T	T	T	T	C	C	C	T	C	T	T	Y	T	T	T	T	C	T	T	T	C	T	T
Gm01	33854575	G	A	A	A	A	A	A	A	A	A	A	A	A	A	G	A	G	A	G	A	G	G	A	A	A	A	A	A	A	G	G	G	A	G	A	A	A	A	A	A	A	G	A	A	A	G	A	A
Gm01	33864230	G	A	A	A	A	A	A	A	A	A	A	A	A	A	G	A	G	A	G	A	G	G	A	A	A	A	A	A	A	G	G	G	A	G	A	A	A	A	A	A	A	G	A	R	A	G	A	A
Gm01	33897088	A	G	G	G	G	G	G	G	G	G	A	A	G	A	A	G	A	G	A	G	A	A	G	G	G	G	G	A	G	A	A	A	G	A	G	G	G	G	G	G	G	A	G	G	G	A	G	A
Gm01	33897095	C	A	A	A	A	A	A	C	A	A	C	C	A	C	C	A	C	C	C	A	C	C	A	A	A	A	A	A	A	C	C	C	A	C	A	A	A	A	A	A	A	C	A	A	A	C	A	C
Gm01	33960650	A	T	T	T	T	T	T	T	T	T	T	T	T	T	A	T	A	T	A	T	A	A	W	T	T	T	T	T	T	A	A	A	T	A	T	T	T	T	T	T	T	A	T	W	T	A	T	T
Gm01	34044445	A	R	A	A	A	A	A	A	A	A	A	A	A	A	A	A	A	A	A	A	A	A	A	A	A	A	A	A	G	A	A	A	A	A	A	A	A	G	A	A	A	A	A	A	A	A	A	A
Gm01	34044966	T	C	C	C	C	C	C	C	C	C	C	C	C	C	T	C	T	C	T	C	T	T	T	T	C	C	C	C	C	T	T	T	C	T	C	C	C	C	C	C	C	T	C	T	C	T	C	C
Gm01	34044979	G	T	T	T	T	T	T	T	T	T	T	T	T	T	G	T	G	T	G	T	G	G	G	G	T	T	T	T	T	G	G	G	T	G	T	T	T	T	T	T	T	G	T	G	T	G	T	T
Gm01	34045391	G	A	A	A	A	A	A	A	A	A	A	A	A	A	G	A	G	A	G	A	G	G	G	G	A	A	A	A	A	G	G	G	A	G	A	A	A	A	A	A	A	G	A	G	A	G	A	A
Gm01	34090539	C	C	C	C	C	C	C	C	C	C	C	C	C	C	C	C	C	C	C	C	C	C	C	C	C	C	C	C	C	C	C	C	C	C	C	T	C	C	C	T	C	C	C	C	C	C	C	T
Gm01	34145328	T	T	T	T	T	T	T	T	T	T	T	T	T	T	K	K	T	T	T	T	T	T	T	T	T	T	T	T	T	T	T	T	T	T	T	T	T	T	T	T	T	T	T	K	T	T	T	T
Gm01	34214658	C	C	C	C	C	C	C	C	C	C	T	C	C	C	C	C	C	C	C	Y	C	C	C	C	C	C	C	C	C	C	C	C	C	C	C	T	C	C	C	T	T	C	C	Y	C	C	C	C
Gm01	34233704	A	A	A	A	A	A	A	A	A	A	G	A	A	A	A	A	A	A	A	A	A	A	A	A	A	A	A	A	A	A	A	A	A	A	A	G	A	A	A	G	G	A	A	A	A	A	A	A
Gm01	34250139	T	T	T	T	T	T	T	T	T	T	T	T	T	T	T	T	T	T	C	T	T	T	T	T	T	T	T	T	T	T	T	T	T	T	T	T	T	T	T	T	T	C	T	C	T	T	T	T
Gm01	34260848	T	T	T	T	T	T	T	T	T	T	T	T	T	W	T	T	T	T	T	T	T	T	T	W	T	T	T	T	T	T	T	T	T	T	T	T	T	T	T	T	T	T	T	T	T	T	T	T
Gm01	34268601	G	G	G	G	G	G	G	G	G	G	G	G	G	G	G	G	G	G	G	G	G	G	G	T	G	G	G	G	G	G	G	G	G	G	G	G	G	G	G	G	G	G	G	G	G	G	G	G
Gm01	34271133	C	C	C	C	C	C	C	T	C	C	C	C	C	T	C	C	C	C	C	C	C	C	C	T	C	C	C	C	C	C	C	C	C	C	C	C	C	C	C	C	C	C	C	C	C	C	C	C
Gm01	34273670	A	A	A	M	A	A	A	A	A	A	A	A	A	A	A	A	A	A	A	A	A	A	A	A	A	A	A	A	A	A	A	A	A	A	A	A	A	A	A	A	A	M	A	A	A	A	A	A
Gm01	34278292	T	T	T	T	Y	T	T	Y	T	T	Y	T	T	T	T	T	T	T	T	T	T	T	T	T	T	T	Y	T	T	T	T	T	T	T	T	T	T	T	T	T	T	T	T	T	T	T	T	Y
Gm01	34293242	G	G	G	C	G	S	G	G	G	G	G	G	G	G	G	G	G	G	G	G	G	G	G	G	G	G	G	G	G	G	G	G	G	G	G	C	G	G	G	G	G	G	G	G	G	G	G	G
Gm01	34313694	A	A	A	A	A	R	A	A	A	A	A	A	A	A	A	A	A	A	A	A	A	A	A	A	A	R	A	A	A	A	A	A	A	A	A	R	A	A	R	A	A	A	A	A	A	A	A	A
Gm01	34314070	T	T	T	T	T	T	T	T	T	T	T	T	T	T	T	T	T	G	T	T	T	T	T	T	T	T	T	T	G	T	K	T	T	T	T	T	T	T	T	K	T	T	T	T	T	T	T	T
Gm01	34323249	A	A	A	A	A	A	A	A	A	A	A	T	A	A	A	A	A	A	A	A	A	A	A	A	A	A	A	A	A	A	A	A	A	A	A	T	A	A	A	A	A	A	A	A	A	A	A	T
Gm01	34332756	A	A	A	M	C	A	A	A	A	A	A	A	A	A	A	A	A	A	A	A	A	A	A	A	A	A	A	A	A	A	A	A	A	A	A	A	C	A	A	A	A	A	A	A	A	A	A	A
Gm01	34333589	A	A	A	A	A	A	A	A	A	A	A	A	A	A	M	A	A	A	A	A	A	A	A	C	A	A	A	A	A	A	A	A	A	A	A	A	A	A	A	A	A	A	A	A	M	A	A	A
Gm01	34339588	C	C	C	C	C	C	C	C	C	C	C	C	C	C	C	C	C	C	C	C	C	C	C	C	C	C	C	C	C	C	C	C	C	C	C	C	C	C	C	C	C	C	C	T	C	C	C	C
Gm01	34346335	C	C	C	C	C	C	C	C	C	C	C	C	C	C	C	C	C	C	C	C	C	C	C	C	C	C	M	C	C	C	C	C	C	C	C	C	M	C	C	A	C	C	C	C	C	C	C	M
Gm01	34444621	G	T	T	T	T	T	G	T	G	T	G	T	T	G	G	T	G	G	T	T	G	G	G	G	T	T	T	G	G	T	T	G	T	G	T	T	T	T	T	T	T	T	T	G	G	T	G	G
Gm01	34482255	C	M	A	C	C	C	C	C	C	C	C	C	C	C	C	C	C	C	C	C	C	C	C	C	C	C	C	C	A	A	C	C	C	C	C	C	C	C	C	C	C	C	C	C	C	C	C	C
Gm01	34490173	T	T	K	T	T	T	T	T	T	T	T	T	T	T	T	T	T	T	T	T	T	T	T	T	T	T	K	K	T	T	T	T	T	T	T	T	K	T	T	T	T	T	T	T	K	T	T	T
Gm01	34545219	A	G	A	G	G	G	G	G	G	G	G	G	G	G	A	G	A	G	A	G	A	A	G	G	G	G	G	G	G	A	A	A	G	A	G	G	G	G	G	G	G	A	G	R	G	A	G	G
Gm01	34563479	C	C	C	C	C	C	C	T	C	C	T	T	C	C	C	C	C	C	C	C	C	C	C	C	C	C	C	C	C	C	C	C	C	C	C	T	C	C	C	C	C	C	C	C	C	C	C	C
Gm01	34598142	T	T	T	T	T	T	T	T	T	T	T	T	T	T	T	T	T	G	T	T	T	T	T	T	T	T	T	T	T	T	T	T	T	T	T	T	T	T	T	T	T	T	T	T	T	T	T	T
Gm01	34598143	A	G	A	G	R	G	G	G	G	G	G	G	A	G	G	A	R	G	G	G	G	G	A	G	G	G	A	G	G	G	G	G	G	G	G	G	G	G	A	G	A	G	G	G	G	G	G	G
Gm01	34598155	T	C	T	C	Y	C	C	C	C	C	C	C	T	C	C	T	Y	C	C	C	C	C	T	C	C	C	T	C	C	C	C	C	C	C	C	C	C	C	T	C	T	C	C	C	C	C	C	C
Gm01	34678248	C	C	C	C	C	C	C	C	C	C	C	C	C	C	M	C	C	C	C	C	C	C	C	C	C	C	C	C	C	C	C	C	C	C	C	C	C	C	C	C	C	C	C	C	C	C	C	C
Gm01	34709845	T	T	T	T	T	T	T	G	T	T	G	G	T	G	T	T	T	T	T	T	T	T	T	G	T	T	T	G	T	T	T	T	T	T	T	G	T	T	T	G	T	T	T	K	T	T	T	G
Gm01	34743152	C	C	C	C	C	C	C	C	G	C	C	C	C	C	C	C	C	C	C	C	C	C	C	C	C	C	C	C	C	C	C	C	C	C	C	C	C	C	C	C	C	C	G	C	C	C	G	C
Gm01	34756041	G	G	G	G	G	G	G	G	G	G	G	G	G	G	G	G	G	G	G	G	G	G	G	A	G	G	G	G	G	G	G	G	G	G	G	G	G	G	G	G	G	G	G	A	G	G	G	G
Gm01	34756384	G	G	G	G	G	G	G	G	G	G	G	A	G	G	G	G	G	G	G	G	G	G	G	G	G	G	G	G	G	G	G	G	G	G	G	A	G	G	G	A	G	G	G	G	G	G	G	A
Gm01	34994390	C	C	C	C	C	C	C	C	C	C	C	C	C	C	C	C	C	C	C	C	C	C	T	C	C	C	C	C	C	T	T	C	C	C	C	C	C	C	C	C	C	C	T	C	C	C	C	C
Gm01	35001954	C	C	C	C	C	C	C	T	C	C	C	C	C	T	C	C	C	C	C	C	C	C	C	T	C	C	C	T	C	C	C	C	C	C	C	C	C	C	C	C	C	C	C	Y	C	C	C	C
Gm01	35016685	A	R	A	A	A	A	A	A	A	A	A	A	R	A	A	A	A	A	A	R	A	A	A	R	A	A	A	A	A	A	G	A	A	A	A	A	A	A	A	R	A	A	G	R	A	A	A	A
Gm01	35016954	T	T	T	T	G	T	T	T	T	T	T	T	T	T	K	T	T	T	T	T	T	T	T	K	T	T	T	T	T	T	T	T	T	T	T	T	T	T	T	T	T	T	T	T	T	K	T	T
Gm01	35016959	T	T	T	T	G	T	T	T	T	T	T	T	T	T	T	T	T	T	T	T	T	T	T	T	T	T	T	K	T	T	T	T	T	T	T	T	T	T	T	T	T	T	T	K	K	K	T	T
Gm01	35020322	C	C	C	C	C	C	C	Y	C	C	C	C	C	C	C	C	C	C	C	T	C	C	C	C	C	C	C	C	C	C	C	C	C	C	C	C	T	C	C	C	C	C	C	C	C	C	C	C
Gm01	35032944	A	A	A	A	A	A	A	A	A	A	A	A	A	A	A	A	A	A	A	A	A	A	A	A	A	A	A	A	A	A	A	A	A	A	A	A	A	A	A	A	A	A	A	A	A	A	A	A
Gm01	35045519	G	G	G	G	G	G	G	G	G	G	G	T	G	G	G	G	G	G	G	G	G	G	G	G	G	G	G	G	G	G	G	G	G	G	G	T	G	G	G	T	G	G	G	G	G	G	G	T
Gm01	35050811	T	T	T	T	T	T	T	T	T	T	T	T	T	T	T	G	T	T	K	T	T	T	T	G	T	T	T	T	T	T	T	T	T	T	T	T	T	T	T	T	T	T	T	T	T	T	T	T
Gm01	35111251	G	G	G	G	G	G	G	G	G	G	G	G	G	G	G	T	G	G	G	G	T	G	G	G	G	G	G	G	G	G	G	G	G	G	G	G	K	G	G	G	G	G	G	G	G	G	G	G
Gm01	35267411	G	G	G	R	G	G	G	G	G	R	G	G	G	G	G	G	R	G	G	G	G	G	G	G	G	R	G	G	G	R	G	G	G	G	G	G	G	G	G	G	G	G	G	G	G	G	G	G
Gm01	35269644	A	A	M	M	A	A	A	A	A	A	A	A	A	A	A	A	A	A	A	A	A	A	A	A	A	A	A	A	A	A	A	A	C	A	A	A	A	M	A	A	A	A	A	A	A	A	A	A
Gm01	35274315	A	G	G	G	G	G	G	G	G	G	A	A	G	G	A	G	A	G	A	G	A	A	G	A	G	G	G	G	G	A	A	A	G	A	G	A	G	G	G	A	G	A	G	A	G	A	G	A
Gm01	35280516	T	T	T	T	T	T	T	T	T	T	G	T	T	T	G	T	G	T	T	T	T	G	T	T	T	T	T	T	T	T	T	T	T	T	T	T	T	T	T	T	T	T	T	G	T	T	T	T
Gm01	35280529	G	G	G	S	G	G	G	G	G	G	G	G	G	G	G	G	G	G	G	G	G	G	G	S	G	G	G	G	G	G	G	G	G	G	G	G	G	G	G	S	G	G	G	G	G	G	G	G
Gm01	35312870	T	G	G	G	G	G	G	G	G	G	T	T	G	G	T	G	T	G	T	G	T	T	K	G	G	G	G	G	G	T	T	T	G	T	G	T	G	G	G	T	G	T	G	K	G	T	G	T
Gm01	35321708	C	C	C	C	C	C	C	C	C	C	T	T	C	C	C	C	C	C	C	C	C	C	C	C	C	C	C	C	C	C	C	C	C	C	C	T	C	C	C	T	C	C	C	C	C	C	C	T
Gm01	35341847	T	C	C	C	C	C	C	C	C	C	T	T	C	C	T	C	T	C	T	C	T	T	C	C	C	C	C	T	C	T	T	T	C	T	C	T	C	C	C	T	C	T	C	C	C	T	C	T
Gm01	35342159	C	A	A	A	A	A	A	C	A	A	C	C	A	C	C	A	C	A	C	A	C	C	A	C	A	A	A	C	A	C	C	C	A	C	A	C	A	A	A	C	A	C	A	C	A	C	A	C
Gm01	35406062	C	T	T	T	T	T	T	T	T	T	C	C	T	T	C	T	C	T	C	T	C	C	T	T	T	T	T	C	T	C	C	C	T	C	T	C	T	T	T	C	T	C	T	T	T	C	T	C
Gm01	35406496	A	G	G	G	G	G	G	G	G	G	A	A	G	G	A	G	A	G	A	G	A	A	G	G	G	G	G	A	G	A	A	A	G	A	G	A	G	G	G	A	G	A	G	G	G	A	G	A
Gm01	35411432	G	T	T	T	T	T	T	G	T	T	G	G	T	G	G	T	G	T	G	T	G	G	G	K	T	T	T	G	T	G	G	G	T	G	T	G	T	T	T	G	T	G	T	T	T	G	T	G
Gm01	35414220	G	G	G	G	G	G	G	G	G	G	A	A	G	G	G	G	G	G	G	G	G	G	G	G	G	G	G	G	G	G	G	G	G	G	G	A	G	G	G	A	G	G	G	G	G	G	G	A
Gm01	35414250	T	T	T	T	T	T	T	T	T	T	T	T	T	T	T	T	T	T	T	T	Y	T	T	T	C	T	Y	T	Y	T	T	T	T	T	T	T	T	T	T	T	T	T	T	T	T	T	T	T
Gm01	35414257	G	G	G	G	G	G	G	G	G	T	G	G	G	G	G	G	G	G	G	G	G	G	G	G	G	G	G	G	K	G	G	G	G	G	G	G	G	G	G	G	G	G	G	G	G	G	G	G
Gm01	35415464	C	A	A	A	A	A	A	C	A	A	C	C	A	A	C	A	C	A	C	A	C	C	M	A	A	A	A	C	A	C	C	C	A	C	A	C	A	A	A	C	A	C	A	A	A	C	A	C
Gm01	35452673	G	G	G	G	G	G	G	G	G	G	A	A	G	G	G	G	G	G	G	G	G	G	G	G	G	G	G	G	G	G	G	G	G	G	G	A	G	G	G	A	G	G	G	G	G	G	G	A
Gm01	35471698	T	T	T	C	T	T	T	Y	T	T	T	T	T	T	T	T	T	T	T	T	T	T	T	Y	T	T	T	T	T	T	T	T	T	T	T	T	T	T	T	T	T	T	T	T	T	T	T	Y
Gm01	35521699	T	T	T	T	T	T	T	T	T	T	T	T	T	T	T	T	T	T	T	T	T	T	T	T	T	T	T	T	T	K	T	T	T	T	T	T	K	T	T	T	T	T	T	T	T	T	T	T
Gm01	35522170	C	C	C	C	C	C	C	C	C	C	C	C	C	C	C	C	C	C	C	C	C	C	C	G	C	C	C	C	C	C	C	C	C	C	C	C	C	C	C	C	C	C	C	C	C	C	C	C
Gm01	35531316	G	G	G	G	G	G	G	G	G	G	G	G	G	G	G	G	G	G	G	G	G	G	G	T	G	G	G	G	G	G	G	G	G	G	G	G	G	G	G	G	G	G	G	G	G	G	G	G
Gm01	35541365	G	G	G	G	G	G	G	G	G	G	G	G	G	G	G	G	G	G	G	G	G	G	G	A	G	G	G	G	G	G	G	G	G	G	G	G	G	G	G	G	G	G	G	G	G	G	G	G
Gm01	35541732	G	G	G	G	G	G	G	G	G	G	G	G	G	G	G	G	G	G	G	G	G	G	G	T	G	G	G	G	G	G	G	G	G	G	G	G	G	G	G	G	G	G	G	G	G	G	G	G
Gm01	35589523	A	A	A	A	A	A	A	T	A	A	A	A	A	T	A	A	A	A	A	A	A	A	A	T	A	A	A	T	A	A	A	A	A	A	A	A	A	A	A	A	A	A	A	A	A	A	A	A
Gm01	35591089	A	A	A	A	A	A	A	A	A	A	A	A	A	A	A	A	A	A	R	A	A	A	A	A	A	R	A	A	A	A	A	A	A	A	A	A	A	A	A	A	A	A	A	A	A	A	A	A
Gm01	35591119	A	A	A	A	A	A	A	G	A	A	A	A	A	G	A	A	A	A	A	A	A	A	A	G	A	A	A	G	A	A	A	A	A	A	A	A	A	A	A	A	A	A	A	A	A	A	A	A
Gm01	35628035	C	C	C	C	C	C	C	T	C	C	C	C	C	C	C	C	C	C	C	C	C	C	C	T	C	C	C	C	C	C	C	C	C	C	C	C	C	C	C	C	C	C	C	C	C	C	C	C
Gm01	35628056	C	A	C	C	C	A	A	C	C	A	C	C	C	C	C	C	C	C	C	C	C	C	C	C	A	A	A	C	A	C	C	C	C	C	C	C	A	C	A	C	C	C	A	C	C	C	A	C
Gm01	35628064	A	A	A	A	A	A	A	A	A	A	A	A	A	A	A	R	A	A	A	A	A	A	A	A	A	A	A	A	A	A	A	A	A	A	A	A	A	A	A	A	A	A	A	A	A	A	A	A
Gm01	35635428	G	A	A	A	A	A	A	G	A	A	G	G	A	G	G	A	G	A	G	A	G	G	A	G	A	A	A	G	A	G	G	G	A	G	A	G	A	A	A	G	A	G	A	G	A	G	A	G
Gm01	35655284	G	A	A	A	A	A	A	G	A	A	G	G	A	G	G	A	G	A	G	G	G	G	R	A	A	A	A	G	A	G	G	G	A	G	A	G	A	A	A	G	A	G	A	G	A	G	A	G
Gm01	35761782	C	C	C	C	C	C	C	C	C	C	C	C	C	C	C	C	C	C	C	C	C	C	C	C	C	C	C	C	C	C	C	C	C	C	C	C	C	C	C	C	C	C	T	C	C	C	C	C
Gm01	35824487	C	M	C	C	C	C	C	C	C	C	C	M	C	C	C	C	C	C	C	C	C	M	C	M	C	C	C	C	C	C	M	C	M	C	C	C	C	C	C	C	C	C	C	M	C	C	C	C
Gm01	36006656	A	A	A	A	A	A	A	C	A	A	C	A	A	C	A	A	A	A	A	A	A	A	A	C	A	A	A	C	A	A	A	A	C	A	A	C	A	A	A	C	A	A	A	A	A	A	A	C
Gm01	36006991	G	G	G	G	G	G	G	G	G	G	A	G	G	G	G	G	G	G	G	G	G	G	G	G	G	G	G	G	G	G	G	G	A	G	G	A	G	G	G	A	G	G	G	G	G	G	G	A
Gm01	36047970	T	T	T	T	T	T	T	C	T	T	C	T	T	C	T	T	T	T	T	T	T	T	T	C	T	T	T	C	T	T	T	T	C	T	T	C	T	T	T	C	T	T	T	T	T	T	T	C
Gm01	36048309	A	A	A	A	A	A	A	A	A	A	A	G	A	A	A	A	A	A	A	A	A	A	A	A	A	A	A	A	A	A	A	A	A	A	A	A	A	A	A	A	A	A	A	A	A	A	G	A
Gm01	36053212	G	G	G	G	G	G	G	A	G	G	A	G	G	A	G	G	G	G	G	G	G	G	G	A	G	G	G	A	G	G	G	G	A	G	G	A	G	G	G	A	G	G	G	G	G	G	G	A
Gm01	36217193	A	A	A	A	A	A	A	A	A	A	A	A	A	A	A	M	A	A	A	A	A	A	A	A	A	A	A	A	A	A	A	A	A	A	A	A	A	A	A	A	A	A	A	A	A	C	A	A
Gm01	36246832	T	K	T	T	T	T	T	T	T	T	T	T	T	T	T	T	K	T	T	T	T	T	T	T	T	T	T	T	T	T	T	T	T	T	T	T	T	T	T	T	T	T	T	T	T	T	T	K
Gm01	36297834	K	G	G	G	G	G	G	G	G	G	G	G	G	G	G	G	G	G	G	G	G	G	G	G	G	G	G	G	G	G	G	G	G	G	G	G	G	G	G	K	G	G	G	G	G	G	G	G
Gm01	36297835	T	T	T	T	K	T	T	T	T	T	T	T	T	K	T	T	T	G	T	T	T	T	T	T	T	T	K	T	T	T	T	T	T	T	T	T	T	T	T	T	T	T	T	T	T	T	T	T
Gm01	36297837	T	T	T	T	T	T	T	T	T	T	T	T	T	T	T	T	T	T	T	T	T	T	T	T	T	T	T	T	T	T	T	T	T	T	T	T	T	T	T	T	T	T	T	T	T	T	T	T
Gm01	36338219	A	A	A	M	A	A	A	A	A	A	A	A	A	A	A	A	A	A	A	A	A	A	A	A	A	M	A	A	A	A	A	A	A	A	A	A	A	A	A	A	A	A	A	A	A	A	A	A
Gm01	36486769	A	R	A	A	A	A	A	A	A	A	A	A	A	A	A	A	A	A	A	A	A	A	A	A	A	A	A	A	G	G	A	A	A	A	A	A	A	A	A	A	A	A	A	A	A	A	A	A
Gm01	36486776	G	S	G	G	G	G	G	G	G	G	G	G	G	G	G	G	G	C	G	G	C	G	G	G	G	G	G	G	C	G	G	G	G	G	G	G	G	G	G	G	G	G	G	G	G	G	G	G
Gm01	36492421	A	A	A	M	A	A	A	A	A	A	A	A	A	A	A	A	A	A	A	A	A	A	A	C	C	A	A	A	A	C	A	A	A	A	A	A	A	A	A	A	A	A	A	A	A	A	A	A
Gm01	36592367	G	G	G	G	G	G	G	G	G	G	G	G	G	G	G	G	G	G	G	G	G	G	G	G	G	K	G	G	G	G	G	G	G	G	G	G	K	G	G	G	G	G	K	G	G	G	G	G
Gm01	36606686	C	C	C	C	C	C	C	C	C	C	C	C	C	C	C	C	C	C	C	C	C	C	C	T	C	C	C	T	C	C	C	C	C	C	C	C	C	C	C	C	C	C	C	C	C	C	C	C
Gm01	36606710	T	T	T	T	T	T	T	T	T	T	T	T	T	T	T	T	T	T	T	T	T	T	T	C	T	T	Y	C	T	T	T	T	T	T	T	T	T	T	T	T	T	T	T	T	T	T	T	Y
Gm01	36607071	G	G	G	G	G	G	G	G	G	G	G	G	G	G	G	G	G	G	G	G	G	G	G	A	G	G	G	G	G	G	G	G	G	G	G	G	G	G	G	G	G	G	G	G	G	G	G	G
Gm01	36633935	A	A	A	A	A	A	A	A	A	A	A	A	A	A	A	A	A	A	A	A	A	A	A	C	A	A	A	A	A	A	A	A	A	A	A	A	A	A	A	A	A	A	A	A	A	A	A	A
Gm01	36656585	C	C	C	C	C	C	C	C	C	C	C	C	C	T	C	C	C	C	C	C	C	C	C	T	C	C	C	T	C	C	C	C	C	C	C	C	C	C	C	C	C	C	C	C	C	C	C	C
Gm01	36680150	A	A	A	A	R	A	A	A	A	A	A	A	A	A	A	A	A	A	A	A	A	A	A	G	A	A	A	A	A	A	A	A	A	A	A	A	A	A	A	A	A	A	A	A	A	A	A	A
Gm01	36689639	T	T	T	T	T	T	T	T	T	T	T	T	T	C	T	T	T	T	T	T	T	T	T	C	T	T	T	C	T	T	T	T	T	T	T	T	T	T	T	T	T	T	T	T	T	T	T	T
Gm01	36775918	C	C	C	C	C	C	C	T	C	C	C	C	C	T	C	C	C	C	C	C	C	C	C	C	C	C	C	T	C	C	C	C	C	C	C	C	C	C	C	C	C	C	C	C	C	C	C	C
Gm01	36813193	A	A	A	R	A	A	A	G	A	A	A	A	A	G	A	A	A	A	A	A	A	A	A	A	A	A	A	G	A	A	A	A	A	A	A	A	A	A	A	A	A	A	A	A	A	A	A	A
Gm01	36831261	T	K	T	T	T	T	T	T	T	T	T	T	T	T	T	K	T	T	T	T	T	T	T	T	T	T	T	T	T	T	T	T	T	T	T	T	K	T	T	K	K	T	T	T	T	T	T	T
Gm01	36834997	T	T	T	T	T	T	T	T	T	T	T	T	T	T	C	T	T	T	T	T	T	T	T	T	T	T	T	T	C	T	Y	T	T	Y	T	T	T	T	T	T	T	T	T	T	T	T	T	T
Gm01	36889020	A	A	A	A	A	A	A	A	A	A	A	A	A	A	A	A	A	A	A	A	A	A	A	A	A	G	A	G	A	A	R	R	A	A	A	A	A	A	R	A	A	A	A	A	A	A	G	A
Gm01	36942989	C	C	C	C	C	C	C	C	C	C	C	C	C	C	C	C	C	C	C	C	C	C	C	T	C	C	C	C	C	C	C	C	C	C	C	C	C	C	C	C	C	C	C	C	C	C	C	C
Gm01	37100272	T	T	T	T	T	T	T	C	T	T	C	T	T	C	T	T	C	T	T	T	T	T	T	C	T	T	T	C	T	T	T	T	C	T	T	C	T	T	T	C	T	T	T	T	T	T	T	C
Gm01	37140261	C	C	C	C	C	C	C	C	C	C	T	C	C	C	C	C	C	C	C	C	C	C	C	T	C	C	C	C	C	C	C	C	T	C	C	T	C	C	C	T	C	C	C	C	C	C	C	T
Gm01	37146219	C	C	C	C	C	C	C	C	C	C	C	C	C	C	C	C	C	C	C	C	Y	C	C	C	C	C	C	C	C	C	Y	C	T	C	C	C	C	C	C	C	C	C	C	C	Y	C	C	C
Gm01	37146224	A	A	A	A	A	A	A	A	A	A	A	A	R	A	A	R	A	A	G	A	A	R	A	A	A	A	A	A	A	A	A	A	A	A	A	A	A	A	A	A	A	A	A	A	R	A	A	A
Gm01	37195968	G	G	G	G	G	G	G	G	G	G	A	G	G	G	G	G	G	G	G	G	G	G	G	A	G	G	G	G	G	G	G	G	A	G	G	A	G	G	G	A	G	G	G	G	G	G	G	A
Gm01	37239582	T	T	T	T	T	T	T	T	T	T	G	T	T	T	T	T	T	T	T	T	T	G	K	G	T	T	T	T	T	T	T	T	G	T	T	G	T	T	T	G	T	T	T	T	T	G	T	G
Gm01	37259247	T	T	T	T	T	T	T	T	T	T	T	T	T	T	T	T	T	T	Y	T	T	T	T	T	T	T	T	Y	Y	T	Y	T	T	T	Y	C	T	T	T	T	Y	T	T	T	T	T	T	T
Gm01	37299013	C	C	C	G	C	S	C	C	C	C	C	C	S	C	C	S	C	C	C	C	C	C	C	C	C	C	C	C	C	C	C	C	C	C	C	C	S	C	C	C	C	C	C	C	C	C	C	C
Gm01	37299018	C	C	C	C	C	C	C	A	C	C	C	C	C	C	C	C	C	C	C	C	C	C	C	C	C	C	C	C	C	M	M	C	C	C	C	C	C	C	C	C	C	C	C	C	C	C	C	C
Gm01	37300438	C	C	C	C	C	C	C	T	Y	C	T	C	C	T	C	C	C	C	C	C	C	T	Y	T	C	C	C	T	C	C	C	C	T	C	C	T	C	C	C	T	C	C	C	C	C	T	C	T
Gm01	37300844	A	A	A	A	A	A	A	A	A	A	G	A	A	G	A	A	A	A	A	A	A	G	A	G	A	A	A	A	A	A	A	A	G	A	A	G	A	A	A	G	A	A	A	A	A	G	A	G
Gm01	37300876	A	A	A	A	A	A	A	A	A	A	G	A	A	A	A	A	A	A	A	A	A	G	A	G	A	A	A	A	A	A	A	A	G	A	A	G	A	A	R	G	A	A	A	A	A	G	A	G
Gm01	37303524	G	G	G	G	G	G	G	G	G	G	A	G	G	G	G	G	G	G	G	G	G	A	R	A	G	G	G	G	G	G	G	G	A	G	G	A	G	G	G	A	G	G	G	G	G	A	G	A
Gm01	37305314	T	T	T	T	T	T	T	T	T	T	T	T	T	T	T	T	T	T	T	T	T	C	Y	C	T	T	T	T	T	T	T	T	T	T	T	T	T	T	T	T	T	T	T	T	T	C	T	T
Gm01	37374452	T	T	T	T	T	T	T	C	T	T	C	C	C	C	T	T	T	T	T	T	T	T	Y	T	T	T	T	C	T	T	T	T	C	T	T	C	T	T	T	C	T	T	T	T	T	C	T	C
Gm01	37374456	A	A	A	A	A	A	A	C	A	A	C	C	C	C	A	A	A	A	A	A	A	A	M	A	A	A	A	C	A	A	A	A	C	A	A	C	A	A	A	C	A	A	A	A	A	C	A	C
Gm01	37374881	G	G	G	G	G	G	G	A	G	G	A	A	A	A	G	G	G	G	G	G	G	G	R	G	G	G	G	A	G	G	G	G	A	G	G	A	G	G	G	A	G	G	G	G	G	A	G	A
Gm01	37374889	A	A	A	A	A	A	A	G	A	A	G	G	G	G	A	A	A	A	A	A	A	A	R	A	A	A	A	G	A	A	A	A	G	A	A	G	A	A	A	G	A	A	A	A	A	G	A	G
Gm01	37379582	A	A	A	A	A	A	A	C	A	A	C	C	C	C	A	A	A	A	A	A	A	A	A	A	A	A	A	C	A	A	A	A	C	A	A	C	A	A	A	C	A	A	A	A	A	C	A	C
Gm01	37400658	G	G	G	G	G	G	G	G	G	G	A	A	A	G	G	G	G	G	R	G	G	G	R	G	G	G	G	G	G	G	R	G	A	G	G	A	G	G	G	A	G	G	G	G	G	A	G	A
Gm01	37433374	T	C	T	T	C	C	C	C	C	C	T	T	T	T	C	C	C	C	C	C	C	T	T	T	C	C	C	C	T	C	C	C	T	C	C	T	C	C	C	T	C	C	C	C	C	T	C	T
Gm01	37433414	G	C	C	C	C	C	C	C	C	C	C	C	C	C	C	C	C	C	C	C	C	C	C	C	C	C	C	C	G	C	C	C	C	C	C	C	C	C	C	C	C	C	C	C	C	C	C	S
Gm01	37433415	G	G	G	G	C	G	G	G	G	G	G	G	G	G	G	G	G	G	G	G	G	G	G	G	C	G	G	G	G	G	G	G	G	G	G	G	C	G	G	G	G	G	G	C	G	G	G	G
Gm01	37484133	C	C	C	C	C	C	C	C	C	C	A	A	A	C	C	C	C	C	C	C	C	C	A	C	C	C	C	C	C	C	C	C	A	C	C	A	C	C	C	A	C	C	C	C	C	A	C	A
Gm01	37541397	A	A	A	A	A	A	M	A	A	A	A	A	A	A	A	A	A	M	A	A	A	A	A	A	A	A	A	A	A	A	A	A	A	A	A	A	A	A	A	A	A	A	A	A	A	A	A	A
Gm01	37606953	G	G	G	G	G	G	G	G	G	G	G	G	G	G	G	R	G	G	G	G	G	G	G	G	G	G	G	G	A	A	G	G	G	G	R	G	G	G	G	G	G	G	G	G	G	G	G	G
Gm01	37660008	T	T	T	T	T	T	T	T	T	T	C	C	C	T	T	T	T	T	T	T	T	T	T	T	T	T	T	T	T	T	T	T	T	T	T	C	T	T	T	C	T	T	T	T	T	C	T	C
Gm01	37683982	C	C	C	C	C	C	C	C	C	C	T	T	T	C	C	C	C	C	C	C	C	C	T	C	C	C	C	C	C	C	C	C	T	C	C	T	C	C	C	T	C	C	C	C	C	T	C	T
Gm01	37734964	T	T	T	T	T	T	T	T	T	T	C	C	C	T	T	T	T	T	T	T	T	T	Y	T	T	T	T	T	T	T	T	T	C	T	T	C	T	T	T	C	T	T	T	Y	T	C	T	C
Gm01	37734994	A	A	A	A	A	A	A	M	A	A	A	A	A	C	A	A	A	A	A	A	A	A	A	A	A	A	A	A	A	A	A	A	A	A	A	A	A	A	A	A	A	A	A	A	A	A	A	A
Gm01	37734998	A	A	A	A	A	A	A	M	A	A	A	C	A	C	A	M	A	A	A	M	A	A	A	A	A	A	A	A	A	A	A	A	A	A	M	A	A	A	A	A	M	A	A	A	A	A	A	A
Gm01	37735000	T	T	T	T	T	T	T	T	T	T	T	T	T	T	T	T	T	T	T	Y	T	T	Y	T	C	T	T	T	T	T	T	T	T	T	T	T	Y	T	T	T	T	T	T	T	T	T	T	T
Gm01	37743143	C	C	C	C	C	C	C	C	C	C	T	T	T	C	C	C	C	C	C	C	C	C	Y	C	C	C	C	C	C	C	C	C	T	C	C	T	C	C	C	T	C	C	C	C	C	T	C	T
Gm01	37774814	T	T	T	T	T	T	T	T	T	T	C	C	C	T	T	T	T	T	T	T	T	T	T	T	T	T	T	T	T	T	T	T	C	T	T	C	T	T	T	C	T	T	T	Y	T	C	T	C
Gm01	37775135	C	C	C	Y	C	C	C	C	C	C	T	T	T	C	C	C	C	C	C	C	C	C	C	C	C	C	C	C	C	C	C	C	T	C	C	T	C	C	C	T	C	C	C	C	C	T	C	T
Gm01	37779900	G	G	G	G	G	G	G	G	G	G	A	A	A	G	G	G	G	G	G	G	G	G	A	G	G	G	G	G	G	G	G	G	A	G	G	A	G	G	G	A	G	G	G	G	G	A	G	A
Gm01	37781341	C	C	C	C	C	C	C	C	C	C	T	T	T	C	C	C	C	C	C	C	C	C	Y	C	C	C	C	C	C	C	C	C	T	C	C	T	C	C	C	T	C	C	C	C	C	T	C	T
Gm01	37991278	T	T	T	T	T	T	T	T	T	T	T	T	T	T	T	T	T	T	G	T	T	T	T	T	T	T	T	T	T	T	T	T	T	T	T	T	T	T	K	T	T	T	T	T	T	T	T	T
Gm01	38015793	A	A	A	A	A	A	A	A	A	A	A	A	A	A	A	A	A	A	A	A	A	A	A	A	A	A	A	A	A	A	A	A	A	A	A	A	A	A	A	A	A	A	A	A	A	A	A	A
Gm01	38106354	A	A	A	A	A	A	A	A	A	A	G	G	G	A	A	A	A	A	R	A	R	A	A	A	A	A	A	A	A	A	A	A	G	A	A	G	A	A	A	G	A	A	A	A	A	A	A	G
Gm01	38108686	C	C	C	C	C	C	C	C	C	C	T	T	T	C	C	C	C	C	C	C	Y	C	C	C	C	C	C	C	C	C	C	C	T	C	C	T	C	Y	C	T	C	C	C	C	C	C	C	T
Gm01	38109056	T	T	T	T	T	T	T	T	T	T	C	C	C	T	T	T	T	T	C	T	T	T	C	T	T	T	T	T	T	C	T	T	C	T	T	C	T	T	T	C	T	T	T	T	T	C	T	C
Gm01	38109068	G	G	G	G	G	G	G	G	G	G	A	A	A	G	G	G	G	G	G	G	G	G	G	G	G	G	G	G	G	G	G	G	A	G	G	A	G	G	G	A	G	G	G	G	G	G	G	A
Gm01	38110996	T	T	T	T	T	T	T	T	T	T	T	T	T	T	T	T	T	T	A	T	T	T	A	T	T	T	T	T	T	A	T	T	T	T	T	T	T	T	T	T	T	T	T	T	T	A	T	T
Gm01	38111370	G	G	G	G	G	G	G	G	G	G	A	A	A	G	G	G	G	G	G	G	G	G	G	G	G	G	G	G	G	G	G	G	A	G	G	A	G	G	G	A	G	G	G	G	G	G	G	A
Gm01	38150820	C	C	C	C	C	C	C	C	C	C	C	C	C	C	C	C	C	C	T	C	C	C	T	C	C	C	C	C	C	T	C	C	C	C	C	C	C	C	T	C	C	C	C	C	C	T	C	C
Gm01	38156685	T	T	T	T	T	T	T	T	T	T	C	C	C	T	T	T	T	T	T	T	T	T	T	T	T	T	T	T	T	T	T	T	C	T	T	C	T	T	T	C	T	T	T	T	T	T	T	C
Gm01	38170127	T	T	T	T	T	T	T	T	T	T	T	T	T	T	T	T	T	T	C	T	T	T	T	T	T	T	T	T	T	C	T	T	T	T	T	T	T	T	T	T	T	T	T	T	T	C	T	T
Gm01	38190884	G	G	G	G	G	G	G	G	G	G	G	G	G	G	G	G	G	G	C	G	G	G	G	G	G	G	G	G	G	C	G	G	G	G	G	G	G	G	G	G	G	G	G	G	G	C	G	G
Gm01	38215206	G	G	G	G	G	G	G	G	G	G	G	G	G	G	G	G	G	G	C	G	G	G	G	G	G	G	G	G	G	C	G	G	G	G	G	G	G	G	C	G	G	G	G	G	G	C	G	G
Gm01	38215228	T	T	T	T	T	T	T	T	T	T	T	T	T	T	T	T	T	T	A	T	T	T	T	T	T	T	T	T	T	A	T	T	T	T	T	T	T	T	A	T	T	T	T	T	T	A	T	T
Gm01	38215573	A	A	A	A	A	A	A	A	A	A	A	A	A	A	A	A	A	A	C	A	A	A	A	A	A	A	A	A	A	C	A	A	A	A	A	A	A	A	C	A	A	A	A	A	A	C	A	A
Gm01	38219893	T	T	T	T	T	T	T	T	T	T	C	C	C	T	T	T	T	T	C	T	T	T	T	T	T	T	T	T	T	C	T	T	C	T	T	C	T	T	T	C	T	T	T	T	T	C	T	C
Gm01	38256813	G	T	G	G	G	G	G	G	G	G	G	G	G	G	G	G	G	G	G	G	G	G	G	G	G	G	G	G	G	T	G	G	G	G	G	G	G	G	G	G	G	G	G	G	G	G	G	G
Gm01	38299033	G	G	G	G	G	G	G	G	G	G	G	G	G	G	G	G	G	G	A	G	G	G	G	G	G	G	G	G	G	A	G	G	G	G	G	G	G	G	G	G	G	G	G	G	G	A	G	G
Gm01	38321289	A	A	A	A	A	A	A	A	A	A	A	A	A	A	A	A	A	A	C	A	A	A	A	A	A	A	A	A	A	C	A	A	A	A	A	A	A	A	A	A	A	A	A	A	A	C	A	A
Gm01	38321290	C	C	C	C	C	C	C	C	C	C	C	C	C	C	C	C	C	C	A	C	C	C	C	C	C	C	C	C	C	A	C	C	C	C	C	C	C	C	C	C	C	C	C	C	C	A	C	C
Gm01	38321292	A	A	A	A	A	A	A	A	A	A	A	A	A	A	A	A	A	A	C	A	A	A	A	A	A	A	A	A	A	C	A	A	A	A	A	A	A	A	A	A	A	A	A	A	A	C	A	A
Gm01	38337423	T	T	T	T	T	T	T	T	T	T	C	C	C	T	T	T	T	T	T	T	T	T	T	T	T	T	T	T	T	T	T	T	C	T	T	C	T	T	T	C	T	C	T	T	T	T	C	C
Gm01	38437508	C	C	C	C	C	C	C	C	C	C	A	A	A	C	C	C	C	C	A	C	C	C	C	C	C	C	C	C	C	A	C	C	A	C	C	A	C	C	C	A	C	C	C	C	C	A	C	A
Gm01	38447005	G	G	G	G	T	G	G	G	G	G	T	T	T	K	G	T	G	G	K	G	G	G	G	G	G	G	G	G	G	G	G	G	T	G	G	T	G	K	T	T	G	G	G	G	G	G	G	T
Gm01	38467255	C	C	C	C	C	C	C	C	C	C	T	T	T	C	C	C	C	C	C	C	C	C	C	C	C	C	C	C	C	C	C	C	T	C	C	T	C	C	C	T	C	C	C	C	C	C	C	T
Gm01	38501883	A	A	A	A	A	A	A	A	A	A	C	C	C	A	A	A	A	A	C	A	A	A	M	A	A	A	A	A	A	C	A	A	C	A	A	C	A	A	A	C	A	A	A	A	A	C	A	C
Gm01	38511351	T	T	T	T	T	T	T	T	T	T	C	C	C	T	T	T	T	T	C	T	T	T	Y	T	T	T	T	T	T	C	T	T	C	T	T	C	T	T	T	C	T	T	T	T	T	C	T	C
Gm01	38511370	A	A	A	A	A	A	A	A	A	A	A	A	A	A	A	A	A	A	A	A	A	A	A	M	A	A	A	A	A	A	M	A	C	A	M	A	M	A	A	A	A	A	A	A	A	A	A	A
Gm01	38532643	T	C	C	T	C	C	C	C	T	C	C	C	C	C	C	C	C	C	C	C	C	C	C	C	C	C	C	C	C	C	C	Y	C	T	C	C	C	C	C	C	C	C	C	C	C	C	C	C
Gm01	38533768	T	T	T	T	T	T	T	T	T	T	T	T	T	T	T	T	T	T	T	T	A	T	T	T	T	T	T	T	T	T	T	T	T	T	W	T	T	T	T	T	T	T	T	T	A	T	A	T
Gm01	38533771	C	C	C	C	C	C	C	C	C	C	C	C	C	C	C	C	C	C	C	C	A	C	C	C	C	C	C	C	C	C	C	C	C	C	M	C	C	C	C	C	C	C	C	C	A	C	A	C
Gm01	38533772	A	A	A	M	A	A	A	A	A	A	A	A	A	A	A	A	A	A	A	A	A	A	A	A	A	A	A	A	M	A	A	A	A	A	A	A	A	A	A	A	A	A	M	A	A	A	A	A
Gm01	38533774	C	C	C	M	C	C	C	C	C	C	C	C	C	C	C	C	C	C	C	C	C	C	C	C	C	C	C	C	C	C	C	C	C	C	C	C	C	C	C	C	C	M	M	C	C	C	C	C
Gm01	38534133	C	C	C	C	C	C	C	C	C	C	C	C	C	C	C	C	C	C	T	C	C	C	T	C	C	C	C	C	C	T	C	C	C	C	C	C	C	C	C	C	C	C	C	C	C	T	C	C
Gm01	38537781	G	G	G	G	G	G	G	G	G	G	C	C	C	G	G	G	G	G	G	G	G	G	G	G	G	G	G	G	G	G	G	G	C	G	G	C	G	G	G	C	G	G	G	G	G	G	G	C
Gm01	38556437	C	C	C	C	C	C	C	C	C	C	C	C	C	C	C	C	C	C	G	C	C	C	C	C	C	C	C	C	C	G	C	C	C	C	C	C	C	C	C	C	C	C	C	C	S	G	C	C
Gm01	38556801	A	A	A	A	A	A	A	A	A	A	A	A	A	A	A	A	A	A	G	A	A	A	A	A	A	A	A	A	A	G	A	A	A	A	A	A	A	A	A	A	R	A	A	A	A	G	A	A
Gm01	38556820	T	T	T	T	T	T	T	T	T	T	T	T	T	T	T	T	T	T	C	T	T	T	T	T	T	T	T	T	T	C	T	T	T	T	T	T	T	T	T	T	T	T	T	T	T	C	T	T
Gm01	38568725	C	C	C	C	C	C	C	C	C	C	T	T	T	C	C	C	C	C	C	C	C	C	C	C	C	C	C	C	C	C	C	C	T	C	C	T	C	C	C	T	C	C	C	C	C	C	C	T
Gm01	38589075	G	K	G	G	G	G	G	G	G	G	G	G	G	G	G	T	G	G	G	G	G	G	G	G	G	G	G	G	G	G	G	G	G	G	G	G	G	G	G	G	G	G	G	G	G	G	G	G
Gm01	38589081	G	G	G	G	G	G	G	G	G	G	G	G	G	G	G	G	G	G	A	G	G	G	G	G	G	G	G	G	G	A	G	G	G	G	G	G	G	G	G	G	G	G	G	G	G	A	G	G
Gm01	38624735	A	A	A	A	A	A	A	A	A	A	A	A	A	A	A	C	A	A	C	A	A	C	A	A	A	A	A	A	A	A	A	A	A	A	A	A	A	A	A	A	A	A	A	A	A	A	A	A
Gm01	38673752	T	T	T	T	G	T	G	T	T	T	T	T	T	T	T	T	T	T	G	T	T	T	T	T	T	T	T	T	T	G	T	T	T	T	T	T	T	T	T	T	T	T	T	T	T	G	T	T
Gm01	38701227	A	M	A	A	A	A	A	A	A	A	A	A	A	A	A	A	A	A	A	A	A	A	A	A	A	A	A	A	A	A	A	A	A	A	A	A	A	A	A	A	A	A	A	A	A	A	A	A
Gm01	38701231	A	A	A	A	A	A	A	A	A	A	A	A	A	A	A	A	A	A	A	A	A	A	A	A	A	A	A	A	A	A	A	A	A	A	A	M	A	A	A	A	A	A	A	A	A	A	A	A
Gm01	38701621	C	C	C	C	C	C	C	C	C	C	T	T	T	C	C	C	C	C	C	C	C	C	C	C	C	C	C	C	C	C	C	C	C	C	C	T	C	C	C	T	C	C	C	C	C	C	C	T
Gm01	38701623	A	A	G	G	G	A	G	G	G	A	G	G	G	G	G	R	A	G	G	G	G	G	G	G	G	G	R	G	G	G	G	G	G	G	G	G	G	G	A	G	G	G	G	G	G	G	G	G
Gm01	38742920	M	C	C	C	C	C	C	C	C	C	C	C	C	C	C	M	C	C	C	C	C	C	A	C	C	C	C	C	C	C	C	C	C	C	M	C	A	C	C	C	C	C	C	C	C	C	C	C
Gm01	38742930	C	C	C	C	C	C	C	C	C	C	C	C	C	C	C	C	C	C	C	C	C	C	C	C	C	C	Y	C	C	C	Y	C	C	Y	Y	C	C	T	C	C	T	C	C	C	C	C	C	C
Gm01	38746306	T	T	T	T	T	T	T	T	T	T	T	T	G	T	T	T	T	T	T	T	T	T	T	T	T	T	T	T	T	G	T	T	T	T	T	T	T	T	T	T	T	T	T	T	T	T	T	T
Gm01	38746321	A	A	A	A	A	A	A	A	A	A	A	A	G	A	A	A	A	A	A	A	A	A	A	A	A	A	A	A	A	G	A	A	A	A	A	A	A	A	A	A	A	A	A	A	A	A	A	A
Gm01	38764278	C	C	C	C	C	C	T	C	C	C	T	Y	T	C	C	C	C	C	T	C	C	C	C	C	C	C	C	C	C	C	C	C	T	C	C	T	C	C	C	T	C	C	C	C	T	T	C	T
Gm01	38782205	G	G	G	G	T	G	G	G	G	G	G	G	G	G	G	G	G	G	G	G	G	G	T	G	G	G	K	G	G	G	G	G	G	G	G	G	G	K	G	G	K	G	G	G	G	G	G	G
Gm01	38783043	G	G	G	G	G	G	C	G	G	G	C	C	C	G	G	G	G	G	C	G	G	G	G	G	G	G	G	G	G	G	G	G	G	G	G	C	G	G	G	C	G	G	G	G	G	C	G	C
Gm01	38796044	A	A	A	A	C	A	C	A	A	A	C	C	C	A	A	A	A	A	C	A	A	A	A	A	A	A	A	A	A	C	A	A	C	A	A	C	A	A	A	C	A	A	A	A	A	C	A	C
Gm01	38829844	G	G	G	G	G	G	G	G	K	G	G	G	K	G	G	K	G	G	G	G	G	G	G	K	G	G	G	G	G	G	G	G	G	G	G	G	G	G	G	G	G	G	G	G	G	G	G	G
Gm01	38829862	T	T	T	T	T	T	T	T	T	T	G	T	T	T	T	K	T	T	T	T	T	T	T	T	T	T	T	T	T	T	T	T	T	T	T	T	G	T	T	T	T	T	T	T	T	T	T	T
Gm01	38843279	G	G	G	G	G	G	C	G	G	G	C	C	C	G	G	G	G	G	C	G	G	G	G	G	G	G	G	G	G	C	G	G	C	G	G	C	G	G	G	C	G	G	G	G	G	C	G	C
Gm01	38843609	A	A	A	A	A	A	G	A	A	A	G	G	G	A	A	A	A	A	A	A	A	A	A	A	A	A	A	A	A	G	A	A	G	A	A	G	A	A	A	G	A	A	A	A	A	G	A	G
Gm01	38860191	A	A	A	A	G	A	G	A	A	A	A	G	G	A	A	A	A	A	G	A	A	A	A	A	A	A	A	A	A	R	A	A	G	A	A	G	A	A	A	G	A	A	A	A	A	G	A	G
Gm01	38875778	G	G	T	G	G	G	G	G	G	G	G	G	G	G	G	G	K	G	G	G	G	G	G	G	G	G	G	G	G	G	G	G	G	G	K	G	G	G	G	G	G	G	G	G	G	G	G	G
Gm01	38937026	A	A	A	A	A	A	A	A	A	A	A	A	A	A	A	A	A	A	M	A	A	A	M	A	A	M	A	A	M	A	A	A	A	A	A	A	A	A	A	C	A	A	A	A	A	A	A	A
Gm01	39038671	A	R	G	R	A	A	R	A	A	A	A	A	A	A	G	A	A	A	A	A	A	A	A	A	R	A	A	A	A	A	A	A	A	A	A	A	A	A	A	A	A	A	A	A	A	A	R	A
Gm01	39087447	G	G	G	G	T	G	T	G	G	G	G	T	T	T	G	G	G	G	T	G	G	G	K	G	G	G	G	G	G	T	G	G	T	G	G	T	G	G	K	T	G	G	G	G	G	T	G	T
Gm01	39106399	A	A	A	A	A	A	A	A	A	A	A	A	A	A	A	A	A	A	A	A	A	A	A	A	A	A	A	A	A	A	A	A	A	A	A	A	A	A	A	A	M	A	A	A	A	A	A	M
Gm01	39135121	T	T	T	T	T	T	T	T	T	T	T	T	T	T	T	T	T	T	T	T	G	T	T	T	T	T	T	T	T	T	T	T	T	T	T	T	T	T	T	T	T	T	T	T	T	T	T	T
Gm01	39135132	G	G	G	G	G	G	G	G	G	G	G	G	G	G	G	G	G	T	G	G	G	G	G	G	G	G	G	G	K	G	G	G	G	G	G	G	G	G	G	G	G	G	G	G	G	G	G	G
Gm01	39135156	T	T	T	T	T	T	T	T	T	G	T	T	T	T	T	T	T	T	T	T	T	T	T	T	T	T	T	T	T	T	T	T	T	T	T	T	T	T	T	T	T	T	T	G	T	T	T	T
Gm01	39143117	T	T	T	T	C	T	C	T	T	T	C	C	C	T	T	C	T	T	C	T	T	T	Y	T	T	T	T	C	T	C	C	T	C	T	T	C	T	T	T	C	T	T	T	T	C	C	T	C
Gm01	39144797	C	C	C	C	C	C	C	A	C	C	C	C	A	C	C	C	C	C	C	C	C	C	C	C	C	C	C	C	C	C	C	C	C	C	A	C	C	M	C	C	C	C	C	C	C	C	C	C
Gm01	39168369	C	C	C	C	T	C	T	C	C	C	T	T	T	C	C	C	C	C	T	C	C	C	C	C	C	C	C	C	C	T	T	C	T	C	C	T	C	C	C	T	C	C	C	C	C	T	C	T
Gm01	39168786	T	T	T	G	T	T	G	T	T	T	T	T	T	T	T	T	T	T	T	T	T	T	T	G	T	G	T	T	T	T	T	T	T	T	T	T	T	T	T	T	G	T	T	T	T	T	T	T
Gm01	39183700	A	A	A	A	A	A	A	A	A	A	A	C	A	A	A	A	A	A	A	A	A	A	A	A	A	A	A	A	A	A	A	A	A	A	A	A	M	C	A	A	M	A	A	A	A	A	A	A
Gm01	39334296	G	G	G	G	G	G	T	G	G	G	G	T	T	G	G	G	G	G	T	G	G	G	T	G	G	G	G	G	G	T	G	G	T	K	G	T	G	G	G	T	G	G	G	G	G	T	G	G
Gm01	39407679	A	A	A	A	G	A	G	A	A	A	G	G	G	A	A	A	A	A	G	A	A	A	G	A	A	A	A	A	A	G	A	A	G	A	A	G	G	A	A	G	A	A	A	A	A	G	A	G
Gm01	39407695	T	T	T	T	C	T	C	T	T	T	C	C	C	T	T	T	T	T	C	T	T	T	C	T	T	T	T	T	T	C	T	T	C	T	T	C	C	T	T	C	T	T	T	T	T	C	T	C
Gm01	39407704	C	C	C	C	C	C	T	C	C	C	C	C	C	C	C	C	C	C	T	C	C	C	T	C	C	C	C	C	C	C	C	C	C	C	C	C	C	C	C	C	C	C	C	C	C	T	C	C
Gm01	39475279	A	A	A	A	G	A	G	A	G	A	G	G	G	A	R	A	A	A	G	A	A	G	G	A	G	R	R	A	A	G	A	A	G	A	A	G	A	A	A	G	A	G	A	A	A	G	A	G
Gm01	39475291	A	A	A	A	A	A	A	A	A	A	A	A	A	A	R	A	A	A	A	A	A	A	A	A	G	R	R	A	A	A	A	A	A	A	A	A	A	A	A	A	A	A	A	A	A	A	A	A
Gm01	39475310	A	A	A	A	G	A	G	A	G	A	G	G	G	A	R	A	A	A	G	A	A	G	G	G	G	R	R	A	A	G	G	A	G	A	A	G	A	A	A	G	A	A	A	A	A	G	A	G
Gm01	39475629	A	A	A	A	T	A	T	A	A	A	T	T	T	A	A	A	A	A	T	A	A	A	T	A	A	A	A	A	A	T	T	A	T	A	A	T	A	A	A	T	A	A	A	A	A	T	A	T
Gm01	39508617	G	G	G	G	G	G	G	G	G	G	G	G	K	G	G	G	G	G	G	G	G	G	G	G	G	G	G	G	G	G	G	G	G	G	G	G	G	G	G	G	K	G	G	G	G	G	G	G
Gm01	39508634	C	C	C	C	C	M	C	C	C	C	C	C	C	C	C	A	C	C	C	C	C	C	C	C	C	A	A	A	A	C	C	C	C	C	C	C	C	M	C	C	C	C	A	M	C	C	C	C
Gm01	39513348	C	M	C	C	C	C	C	M	C	C	C	C	C	C	C	C	C	C	C	C	C	C	C	C	C	C	C	C	C	C	C	C	C	C	C	C	C	C	C	C	C	C	C	C	C	C	C	C
Gm01	39513670	A	A	A	A	G	A	G	A	A	A	G	G	G	A	A	A	A	A	G	A	A	A	G	A	A	A	A	A	A	G	A	A	G	A	A	G	A	A	A	G	A	A	A	A	A	G	A	G
Gm01	39513690	C	C	C	C	G	C	G	C	C	C	G	G	G	C	C	C	C	C	G	C	C	C	G	C	C	C	C	C	C	G	C	C	G	C	C	G	C	C	C	G	C	C	C	C	C	G	C	G
Gm01	39562884	T	T	T	C	T	C	T	T	T	T	T	T	T	T	T	C	T	T	T	C	T	T	T	T	T	T	T	C	C	T	T	T	T	T	T	T	T	T	T	T	T	T	C	T	T	T	T	T
Gm01	39569337	T	T	T	T	T	T	T	T	T	T	T	T	T	K	G	T	T	T	T	T	T	T	T	T	T	T	T	T	T	T	T	T	T	T	T	T	T	T	T	T	T	T	T	T	T	T	T	T
Gm01	39571619	A	A	A	A	G	A	G	A	A	A	G	G	G	A	A	A	A	A	G	A	A	A	G	A	A	A	A	A	A	G	A	A	G	A	A	G	A	A	A	G	A	A	A	A	A	G	A	G
Gm01	39611774	A	A	A	G	G	A	G	A	A	A	G	G	G	A	A	A	A	A	G	A	A	A	G	A	A	A	A	A	A	G	A	A	G	A	A	G	A	A	A	G	A	A	A	A	A	G	A	G
Gm01	39640968	C	C	C	A	A	C	A	C	C	C	A	A	A	C	C	C	C	C	A	C	C	C	C	C	C	C	C	C	C	A	C	C	A	C	C	A	C	C	C	A	C	C	C	C	C	A	C	A
Gm01	39650137	G	G	G	A	A	G	A	G	G	G	A	A	A	G	G	G	G	G	A	G	G	G	G	G	G	G	G	R	G	A	G	G	A	G	G	A	G	G	G	A	G	G	G	G	G	A	G	A
Gm01	39658593	A	A	A	G	G	A	A	A	A	A	G	G	G	A	A	A	A	A	A	A	A	A	A	A	A	A	A	A	A	G	A	A	G	A	A	G	A	A	A	G	A	A	A	A	A	G	A	G
Gm01	39671837	A	A	A	C	A	A	A	A	A	A	A	A	A	A	A	A	A	A	A	A	A	A	A	A	M	A	A	A	A	A	A	A	C	A	A	C	A	A	A	C	A	A	A	A	A	A	A	C
Gm01	39672246	C	C	C	C	T	C	C	C	C	C	C	C	C	C	C	C	C	C	C	C	C	C	C	C	Y	C	C	C	C	C	C	C	C	C	C	C	C	C	C	C	C	C	C	C	C	C	C	C
Gm01	39682073	C	C	C	T	T	C	T	C	C	C	T	T	T	C	C	C	C	C	T	C	C	C	C	C	C	C	C	C	C	T	C	C	T	C	C	T	C	C	C	T	C	C	C	C	C	T	C	T
Gm01	39682109	A	A	A	A	A	A	A	A	A	A	A	A	A	A	A	A	A	A	A	A	A	A	A	A	A	A	A	A	A	A	A	A	A	A	A	A	A	A	A	A	A	A	A	A	A	A	A	A
Gm01	39682518	A	A	A	G	G	A	G	A	A	A	G	G	G	A	A	A	A	A	G	A	A	A	A	A	A	A	A	A	G	G	A	A	G	A	A	G	A	A	A	G	A	A	A	A	A	G	A	G
Gm01	39683030	T	T	T	T	C	T	C	T	T	T	T	T	T	T	T	T	T	T	C	T	T	T	T	T	T	T	T	T	T	C	T	T	T	T	T	T	T	T	T	T	T	T	T	T	T	C	T	T
Gm01	39683366	G	G	G	T	T	G	T	G	G	G	T	T	T	G	G	G	G	G	T	G	G	G	G	G	G	G	G	G	G	T	G	G	T	G	G	T	G	G	G	T	G	G	G	G	G	T	G	T
Gm01	39697339	A	A	A	G	G	A	G	A	A	A	G	G	G	A	A	A	G	A	G	A	A	A	G	A	A	A	A	A	G	G	A	A	G	A	A	G	A	A	A	G	A	A	A	A	A	G	A	G
Gm01	39706448	G	G	G	A	G	G	G	G	G	G	A	A	A	G	G	G	G	G	G	G	G	G	G	G	G	G	G	G	G	G	G	G	A	G	G	A	G	G	G	A	G	G	G	G	G	G	G	A
Gm01	39713477	C	T	T	T	T	T	T	T	C	C	T	T	T	C	Y	T	C	T	T	C	T	T	T	T	T	T	T	C	C	T	T	T	T	T	T	T	T	C	T	Y	T	T	C	T	C	T	T	T
Gm01	39713479	G	G	G	G	A	G	A	G	G	G	G	G	G	G	G	G	G	G	A	G	G	G	R	G	G	G	G	G	G	A	G	G	G	G	G	G	G	G	G	G	G	G	G	G	G	A	G	G
Gm01	39713481	A	T	T	A	A	T	A	T	A	A	A	A	A	A	W	T	A	T	A	A	T	T	W	T	T	T	T	A	A	A	T	T	A	T	T	A	T	A	T	A	T	T	A	T	A	A	T	A
Gm01	39713510	G	A	A	A	A	A	A	A	G	G	A	A	A	G	R	A	G	A	A	G	A	A	A	A	A	A	A	G	G	A	A	A	A	A	A	A	A	G	A	A	A	A	G	A	G	A	A	A
Gm01	39763155	G	G	G	G	G	G	G	G	A	A	G	G	G	A	A	G	G	G	G	A	A	A	G	G	A	A	A	G	G	G	A	A	G	A	G	G	A	G	A	G	G	A	A	A	G	G	A	G
Gm01	39763539	A	G	G	A	G	G	G	G	A	A	A	A	A	A	A	A	G	G	G	A	G	A	G	G	A	A	A	A	A	G	A	A	A	A	G	A	A	A	A	A	G	A	A	A	A	G	A	A
Gm01	39765890	T	T	T	Y	T	T	Y	T	T	T	T	T	T	T	T	T	T	T	T	T	T	T	T	T	T	T	T	T	T	T	T	T	T	T	T	T	T	T	T	Y	T	T	T	T	T	T	T	T
Gm01	39766255	G	G	G	G	G	G	G	G	G	G	G	G	G	G	K	G	G	G	G	G	G	G	G	G	G	G	G	G	G	G	G	G	T	G	G	G	G	G	G	K	G	G	G	G	G	G	G	G
Gm01	39783486	C	C	C	T	T	C	C	C	C	C	T	T	T	C	C	C	C	C	C	C	C	C	C	C	C	C	C	C	C	T	C	C	T	C	C	T	C	C	C	T	C	C	C	C	C	T	C	T
Gm01	39783487	C	C	C	G	G	C	G	C	C	G	G	G	G	C	C	C	C	C	G	C	C	C	C	C	C	C	C	C	G	G	C	G	G	C	C	G	C	C	C	G	C	C	C	C	C	G	C	G
Gm01	39793476	T	T	T	C	T	T	T	T	T	T	C	C	C	T	T	T	T	T	T	T	T	T	T	T	T	T	T	T	T	T	T	T	C	T	T	C	T	T	T	C	T	T	T	T	T	T	T	C
Gm01	39830521	G	G	G	T	T	G	T	G	G	G	T	K	T	G	G	G	G	G	T	G	G	G	K	G	G	G	G	G	G	T	G	G	T	G	G	T	G	G	G	T	G	G	G	G	G	T	G	T
Gm01	39830549	G	G	G	T	T	G	T	G	G	G	T	T	T	G	G	G	G	G	T	G	G	G	K	G	G	G	G	G	G	T	G	G	T	G	G	T	G	G	G	T	G	G	G	G	G	T	G	T
Gm01	39858673	T	C	C	C	C	T	C	C	C	T	C	C	C	C	C	C	C	C	C	C	C	C	T	C	C	C	C	T	T	C	C	C	C	C	C	C	T	C	C	C	C	C	C	T	C	C	C	C
Gm01	39896753	T	T	T	C	C	T	C	T	T	T	C	C	C	T	T	T	C	T	C	T	T	T	C	T	T	T	T	T	T	C	T	T	C	T	T	C	T	T	T	C	T	T	T	T	T	C	T	C
Gm01	39896783	G	G	G	A	G	G	G	G	G	G	A	A	A	G	G	G	G	G	G	G	G	G	G	G	G	G	G	G	G	G	G	G	A	G	G	A	G	G	G	A	G	G	G	G	G	G	G	A
Gm01	39914631	G	G	G	A	A	G	A	G	G	G	A	A	A	G	G	G	G	G	A	G	G	G	R	G	G	G	G	G	G	A	G	G	A	G	G	A	G	G	G	A	G	G	G	G	G	A	G	A
Gm01	39921203	A	A	A	A	C	A	C	A	A	A	A	A	A	A	A	A	A	A	C	A	A	A	C	A	A	A	A	A	A	C	A	A	A	A	A	A	A	A	A	A	A	A	A	A	A	A	A	A
Gm01	39926927	C	C	C	T	Y	C	C	C	C	C	T	T	T	C	C	C	C	C	C	C	C	C	C	C	C	C	C	C	C	C	C	C	T	C	C	T	C	C	C	T	C	C	C	C	C	C	C	T
Gm01	39933035	G	G	G	G	G	G	G	G	G	G	R	G	G	G	G	G	G	G	G	G	G	G	G	G	G	G	G	G	R	G	G	G	G	G	G	G	G	G	G	G	G	R	G	G	G	G	G	G
Gm01	39935241	C	C	C	T	T	C	T	C	C	C	T	T	T	C	C	C	C	C	T	C	C	C	Y	C	C	C	C	C	C	T	C	C	T	C	C	T	C	C	C	T	C	C	C	C	C	T	C	T
Gm01	39936043	A	A	A	G	G	A	G	A	A	A	G	G	G	A	A	A	A	A	G	A	A	A	R	A	A	A	A	A	A	G	A	A	G	A	A	G	A	A	A	G	A	A	A	A	A	G	A	G
Gm01	39936069	G	G	G	A	A	G	A	G	G	G	A	A	A	G	G	G	G	G	A	G	G	G	R	G	G	G	G	G	G	A	G	G	A	G	G	A	G	G	G	A	G	G	G	G	G	A	G	A
Gm01	39963616	C	C	C	T	T	C	T	C	C	C	T	T	T	C	C	C	C	C	T	C	C	C	C	C	C	C	C	C	C	T	C	C	T	C	C	T	C	C	C	T	C	C	C	C	C	T	C	T
Gm01	40013988	G	G	G	A	A	G	A	G	G	G	G	A	A	G	G	G	G	G	A	G	G	G	G	G	G	G	G	G	G	A	G	G	A	G	G	A	G	G	G	A	G	G	G	G	G	A	G	A
Gm01	40025434	T	T	T	T	T	T	T	T	T	T	T	T	K	T	T	T	T	T	T	T	T	T	T	T	T	T	T	T	T	G	T	T	T	T	T	T	T	T	T	T	T	T	T	T	T	T	T	T
Gm01	40029017	A	A	A	A	A	A	A	A	A	A	A	A	A	A	A	A	A	A	A	A	A	A	A	A	A	W	A	A	A	A	A	A	A	A	W	A	A	A	A	A	A	A	A	A	A	A	A	T
Gm01	40076095	A	A	A	A	A	A	A	M	A	A	A	A	A	A	A	A	A	M	A	A	A	A	A	A	A	A	A	A	A	A	A	A	A	A	A	A	A	A	A	A	A	A	A	A	A	A	A	A
Gm01	40100397	G	G	G	A	G	G	G	G	G	G	A	A	A	G	G	G	G	G	G	G	G	G	G	G	G	G	G	G	G	G	G	G	A	G	G	A	G	G	G	A	G	G	G	G	G	G	G	A
Gm01	40140752	G	K	G	T	T	T	K	T	T	T	T	T	T	T	T	T	T	T	T	T	T	T	T	T	T	T	T	T	T	T	T	T	T	T	T	T	T	T	T	T	T	T	T	T	T	T	T	T
Gm01	40148812	G	G	A	A	A	A	A	A	G	A	A	A	A	G	G	G	G	G	A	G	G	A	G	G	G	G	G	G	A	A	G	G	A	G	G	A	G	G	G	A	G	G	G	G	G	R	G	A
Gm01	40202522	C	C	C	C	C	C	M	C	C	C	C	C	C	C	C	C	M	C	C	A	C	C	C	C	C	C	C	C	C	C	C	C	C	C	C	C	C	C	C	C	C	C	C	M	C	C	C	C
Gm01	40202904	C	C	C	C	C	C	C	C	C	C	S	C	C	C	C	C	C	C	C	C	C	C	C	S	C	C	C	C	C	G	C	C	C	C	C	C	C	C	C	C	C	C	C	C	C	C	C	C
Gm01	40291526	T	T	C	C	C	C	C	C	T	C	C	C	C	C	C	T	C	T	C	T	T	C	T	C	C	C	T	C	C	C	T	T	C	T	T	C	T	C	C	C	T	T	T	Y	T	C	T	C
Gm01	40291531	G	G	A	A	A	A	A	A	G	A	A	A	A	A	A	G	A	G	A	G	G	A	G	A	A	A	G	A	A	A	G	G	A	G	G	A	G	A	G	A	G	G	G	R	G	A	G	A
Gm01	40351360	T	T	G	G	G	G	G	G	T	G	G	G	G	G	T	T	T	T	G	T	T	G	G	T	T	T	T	G	G	G	T	T	G	T	T	G	T	T	T	G	T	T	T	T	T	G	T	G
Gm01	40379005	C	C	T	T	T	T	T	T	C	T	T	T	T	T	C	C	C	C	T	C	C	T	T	C	C	C	C	T	T	T	C	C	T	C	C	T	C	C	C	T	C	C	C	C	C	T	C	T
Gm01	40398779	T	C	C	C	C	C	C	C	C	C	C	C	C	C	T	C	C	T	C	C	C	C	C	T	T	C	C	C	C	C	C	T	C	C	C	C	C	C	C	C	C	C	C	C	C	C	T	C
Gm01	40399105	A	A	A	A	A	A	A	A	A	A	A	A	A	A	A	A	A	A	A	A	A	A	A	A	A	A	A	A	A	A	A	A	A	A	A	A	A	A	G	A	G	G	A	A	A	A	A	A
Gm01	40401638	C	C	A	A	A	A	A	A	C	A	A	A	A	A	C	C	C	C	A	C	C	A	A	C	C	C	C	A	A	A	C	C	A	C	C	A	C	C	C	A	C	C	C	C	C	A	C	A
Gm01	40411441	T	T	A	A	A	A	A	A	T	A	A	A	A	A	T	T	T	A	A	T	T	A	A	T	T	T	A	A	A	A	T	T	A	A	T	A	T	A	A	A	T	T	T	T	T	A	A	A
Gm01	40411816	G	G	A	A	A	A	A	A	A	A	A	A	A	A	G	G	G	A	A	G	G	A	A	G	A	G	A	A	A	A	G	G	A	A	G	A	G	A	A	A	G	A	A	G	G	A	G	A
Gm01	40423178	C	C	C	C	C	C	C	C	C	C	C	C	C	C	C	C	C	C	C	C	C	C	C	C	C	C	C	C	C	C	C	C	C	C	C	C	C	C	C	C	C	C	C	C	C	C	C	C
Gm01	40427609	T	T	T	T	T	T	T	T	T	T	T	T	T	T	T	T	T	T	T	T	T	T	T	T	T	T	T	Y	T	T	T	T	T	T	T	T	T	T	T	T	T	T	T	T	T	T	T	T
Gm01	40427922	A	A	G	G	G	G	G	G	A	G	G	G	G	G	A	A	A	G	G	A	A	G	A	A	A	A	G	G	G	G	A	A	G	A	A	G	A	A	A	G	A	A	A	A	A	G	A	G
Gm01	40449363	A	A	A	M	M	A	A	A	A	A	A	A	A	A	A	A	A	A	A	A	A	A	A	A	M	A	A	A	A	A	A	A	A	A	M	A	A	A	A	A	A	A	A	A	A	A	A	A
Gm01	40472008	A	A	G	G	G	G	G	G	A	G	G	G	G	G	A	A	A	A	G	A	A	G	G	A	A	A	R	G	G	G	A	A	G	A	A	G	A	A	A	G	A	A	A	A	A	G	A	G
Gm01	40492098	A	A	G	G	G	G	G	G	A	G	G	G	G	G	A	A	A	G	G	A	A	G	A	A	A	A	A	G	G	G	A	A	G	A	A	G	A	A	A	G	A	A	A	A	A	G	A	G
Gm01	40505632	G	G	T	T	T	T	T	T	G	T	T	T	T	T	T	T	T	T	T	G	G	T	G	T	T	T	G	T	T	T	G	G	T	G	G	T	G	T	G	T	G	T	G	T	G	T	T	T
Gm01	40515741	G	G	A	A	A	A	A	A	G	A	A	A	A	A	R	G	G	G	A	G	G	A	A	G	G	G	G	A	A	A	G	G	A	G	G	A	G	G	G	A	G	G	G	G	G	A	G	A
Gm01	40551848	A	A	A	A	A	A	A	A	A	A	A	A	M	A	A	A	A	A	A	A	A	A	A	A	A	A	A	A	M	A	A	A	C	A	A	A	A	A	A	A	A	A	A	A	C	A	A	A
Gm01	40551867	A	A	A	A	A	A	A	A	A	A	A	A	A	A	A	A	A	A	A	A	A	A	A	M	A	A	A	A	A	A	A	A	A	A	M	A	A	M	A	A	A	A	M	A	A	A	A	A
Gm01	40575205	G	G	G	C	G	G	G	G	G	G	C	C	C	G	G	G	G	G	G	G	G	G	G	G	G	G	G	G	G	C	G	G	C	G	G	G	G	G	G	C	G	G	G	G	G	C	G	C
Gm01	40577830	C	C	C	C	C	C	C	C	C	C	C	C	C	C	C	C	C	C	C	C	C	C	C	C	C	C	C	C	Y	C	T	C	C	T	C	C	C	C	T	C	C	C	C	C	C	C	C	C
Gm01	40577847	G	G	G	G	G	G	G	K	G	G	G	G	G	G	G	G	G	G	G	T	G	G	G	G	T	T	T	G	G	G	G	G	G	G	G	G	T	G	T	G	G	T	G	G	G	G	G	G
Gm01	40599398	C	C	C	G	G	G	G	G	C	G	G	G	G	G	C	C	C	C	G	C	C	G	G	C	C	C	C	G	G	G	C	C	G	C	C	G	C	C	C	G	C	C	C	C	C	G	C	G
Gm01	40632045	C	C	C	C	C	S	C	C	C	G	C	C	C	C	C	S	C	G	C	C	G	C	C	S	C	C	C	C	C	C	C	C	C	C	C	C	C	C	C	C	S	C	C	C	C	C	S	C
Gm01	40686770	G	G	C	C	C	C	C	C	G	C	C	C	C	C	G	G	G	G	C	G	G	C	S	G	G	G	G	C	C	C	G	G	C	G	G	C	G	G	G	C	G	G	G	G	G	C	G	C
Gm01	40699765	A	A	T	T	T	T	T	T	A	T	T	T	T	T	A	A	A	A	T	A	A	T	T	A	A	A	A	T	T	T	A	A	T	A	A	T	A	A	A	T	A	A	A	A	A	T	A	T
Gm01	40812427	T	T	T	T	T	T	T	T	T	T	T	T	Y	T	T	T	T	T	T	T	T	T	T	T	T	T	T	T	T	Y	C	T	T	T	C	T	T	T	T	T	T	T	T	T	T	T	C	T
Gm01	40834485	T	A	T	T	T	T	T	T	A	T	T	T	T	T	A	A	A	A	T	A	A	T	T	A	A	A	A	T	T	T	T	A	T	A	A	T	T	A	A	T	A	A	T	A	A	T	A	T
Gm01	40866976	T	T	T	T	T	T	T	K	T	T	T	T	T	T	T	T	G	T	T	T	T	T	T	T	T	T	T	T	T	T	T	T	T	G	T	T	T	T	T	K	T	T	T	T	T	T	T	T
Gm01	40875961	T	G	G	G	G	G	G	K	G	G	G	G	G	G	G	G	G	T	G	G	G	G	G	G	G	G	G	G	G	G	G	G	G	G	G	G	G	G	G	G	G	G	G	G	G	G	G	G
Gm01	40875973	C	G	G	G	G	G	G	S	G	G	G	G	G	G	G	G	G	C	G	C	G	G	G	G	G	G	G	G	G	G	G	G	G	G	G	G	G	G	G	G	G	G	G	G	G	G	G	G
Gm01	40876326	G	G	G	G	G	G	G	G	G	G	G	G	G	G	G	G	G	G	G	G	G	G	G	G	G	G	G	K	G	G	G	G	G	G	G	G	G	T	G	G	G	G	G	G	G	G	G	G
Gm01	40886849	A	A	A	A	A	A	A	A	A	A	A	A	A	A	A	A	A	A	A	C	A	A	A	A	A	A	A	A	A	A	A	A	A	A	M	A	A	A	A	A	A	A	A	A	A	A	A	A
Gm01	40887220	C	C	G	G	G	G	G	G	C	G	G	G	G	G	C	C	C	C	G	C	C	G	G	C	C	C	C	G	G	G	C	C	G	C	C	G	G	C	C	G	C	C	G	C	C	G	C	G
Gm01	40905660	T	T	T	T	T	T	G	T	T	T	T	T	T	T	T	T	T	T	T	T	T	T	G	T	T	T	T	T	T	T	T	T	T	T	T	T	T	T	T	T	T	T	T	T	T	T	T	T
Gm01	40906468	C	C	C	C	C	C	C	C	T	C	C	C	C	C	T	T	C	C	C	T	T	C	C	T	T	T	C	C	C	C	T	T	C	T	T	C	C	C	T	C	T	T	T	T	C	C	C	C
Gm01	40908451	T	T	T	T	T	T	T	T	C	T	T	T	T	T	C	C	C	T	T	C	T	T	T	T	T	C	C	T	T	T	C	C	T	C	T	T	T	T	T	T	T	C	T	C	C	T	C	T
Gm01	40908857	A	A	A	M	A	A	C	A	A	A	A	A	C	A	A	A	A	A	A	A	A	A	A	A	A	A	A	A	C	M	A	A	A	A	A	A	A	A	A	M	A	A	A	A	A	A	A	A
Gm01	40908876	T	T	G	G	G	G	G	G	T	G	G	G	G	G	T	T	T	T	G	T	T	G	T	T	T	T	T	G	G	G	T	G	G	T	T	G	T	T	T	G	T	T	T	T	T	G	T	G
Gm01	40908884	G	G	A	A	A	A	A	A	G	A	A	A	A	A	G	G	G	G	A	G	G	A	G	G	G	G	G	A	A	A	G	A	A	G	G	A	G	G	G	A	G	G	G	G	G	A	G	A
Gm01	40937289	A	A	G	G	G	G	G	G	A	G	G	G	G	G	A	A	G	G	G	A	A	G	G	A	A	A	G	G	G	G	A	A	G	A	A	G	A	A	A	G	A	A	A	A	A	G	A	G
Gm01	40988110	A	A	G	G	G	G	G	G	A	G	G	G	G	G	A	A	A	G	G	A	A	G	G	A	A	A	A	G	G	G	A	G	G	A	A	G	A	A	A	G	A	G	A	A	A	G	G	G
Gm01	40993472	C	T	T	T	T	T	T	T	C	T	T	T	T	T	C	C	C	C	T	C	C	T	T	C	C	C	C	T	T	T	C	Y	T	C	C	T	C	T	C	T	T	C	C	C	T	T	C	T
Gm01	40993474	G	A	A	A	A	A	A	A	G	A	A	A	A	A	G	G	G	G	A	G	G	A	A	G	G	G	G	A	A	A	G	R	A	G	G	A	G	A	G	A	A	A	G	G	A	A	G	A
Gm01	40995033	G	G	T	T	T	T	T	T	G	T	T	T	T	T	G	G	G	G	T	G	G	T	T	T	G	G	G	T	T	T	G	G	T	G	G	T	G	G	G	T	G	G	G	G	G	T	G	T
Gm01	41032358	C	C	T	T	T	T	T	T	C	T	T	T	T	T	C	C	C	C	T	C	C	T	T	C	C	C	C	T	T	T	C	C	T	C	C	T	C	C	C	T	C	C	C	C	C	Y	C	T
Gm01	41032788	C	C	T	T	T	T	T	T	C	T	T	T	T	T	C	C	C	C	T	C	C	T	T	C	C	C	C	T	T	T	C	C	T	C	C	T	C	C	C	T	C	C	C	C	C	T	C	T
Gm01	41054184	C	C	T	T	T	T	T	T	C	T	T	T	T	T	C	C	C	C	T	C	C	T	T	C	C	C	C	T	T	T	C	C	T	C	C	T	C	C	C	T	C	C	C	C	C	T	C	T
Gm01	41054538	G	G	A	A	A	A	A	A	G	A	A	A	A	A	G	G	G	G	A	G	G	A	A	G	G	G	G	A	A	A	G	G	A	G	G	A	G	G	G	A	G	G	G	G	G	A	G	A
Gm01	41054570	G	G	T	T	T	T	T	T	G	T	T	T	T	T	G	G	G	G	T	G	G	T	T	G	G	G	G	T	T	T	G	G	T	G	G	T	G	G	G	T	G	G	G	G	G	T	G	T
Gm01	41068471	C	C	T	T	T	T	T	T	C	T	T	T	T	T	C	C	C	C	T	C	C	T	C	C	C	C	C	T	T	T	C	C	T	C	C	T	C	C	C	T	C	C	C	C	C	T	C	T
Gm01	41071940	T	T	C	C	C	C	C	C	T	C	C	C	C	C	T	T	T	T	C	T	T	C	T	T	T	T	T	C	C	C	T	T	C	T	T	C	T	T	T	C	T	T	T	T	T	C	T	C
Gm01	41072347	C	C	C	C	C	C	C	C	C	C	C	C	C	C	C	C	C	C	C	C	C	C	C	C	C	C	S	C	C	C	C	C	G	C	C	C	C	C	C	C	C	C	C	C	C	C	C	C
Gm01	41148262	A	A	M	A	A	A	A	A	A	A	A	M	A	A	A	A	A	A	A	A	A	A	A	A	A	A	A	A	A	A	A	A	C	A	A	A	C	A	A	A	A	A	A	A	A	A	C	A
Gm01	41156067	A	A	A	A	A	A	A	A	A	A	A	A	A	A	A	A	A	A	A	A	A	A	A	T	A	A	T	A	A	A	A	A	A	A	A	A	A	A	A	A	A	A	A	A	A	A	A	A
Gm01	41190058	A	A	A	A	A	A	A	A	A	A	A	A	A	A	A	A	A	A	A	A	A	A	C	C	A	A	A	A	A	A	A	A	C	A	A	A	A	M	A	A	A	A	A	A	A	A	A	A
Gm01	41255358	A	A	C	A	C	A	A	A	A	A	C	C	A	C	A	A	A	A	A	A	A	A	A	A	A	A	A	A	A	C	A	A	A	A	A	A	A	A	A	A	A	A	A	A	A	A	A	C
Gm01	41372016	A	A	A	A	A	A	A	A	A	A	A	A	A	A	A	A	A	A	A	A	A	A	A	A	A	A	A	A	A	A	A	A	A	A	A	A	A	A	A	M	A	A	A	A	A	A	A	A
Gm01	41397279	T	T	K	T	T	T	T	T	T	T	T	T	T	T	T	T	K	T	T	T	T	T	T	T	T	T	T	T	T	K	T	T	T	T	T	T	T	T	T	T	T	T	T	T	T	T	T	T
Gm01	41398529	T	T	T	T	T	T	T	T	T	T	T	T	T	T	T	G	T	T	T	T	T	T	T	T	T	T	T	T	T	T	G	T	T	T	T	T	T	T	T	T	T	T	T	G	T	T	G	T
Gm01	41447019	G	G	G	G	G	G	G	G	G	G	G	G	G	G	G	T	G	G	G	G	G	G	G	G	G	G	G	G	G	G	T	G	G	G	G	G	G	G	G	G	G	T	G	G	G	G	T	G
Gm01	41489037	C	C	C	C	C	C	C	C	C	C	C	C	C	C	C	T	C	C	C	C	C	C	C	C	C	C	C	C	C	C	T	T	C	C	C	C	C	C	C	C	C	T	C	C	C	C	T	C
Gm01	41489060	A	A	A	A	A	A	A	A	A	A	A	A	A	A	A	C	A	A	A	A	A	A	A	A	A	A	A	A	A	A	C	C	A	A	A	A	A	A	A	A	A	C	A	A	A	A	C	A
Gm01	41497174	A	A	A	A	A	G	A	A	A	A	A	A	A	G	A	G	A	A	G	A	A	A	A	A	A	A	R	A	G	A	A	G	A	A	A	A	A	A	A	A	A	A	A	A	A	G	G	A
Gm01	41497195	T	T	T	T	T	A	T	T	T	T	T	T	T	A	T	T	T	T	A	T	T	T	T	T	T	T	T	T	A	T	T	A	T	T	T	T	T	T	T	T	T	T	T	T	T	A	A	T
Gm01	41655231	G	G	G	G	G	G	G	G	G	G	G	G	G	G	G	G	G	G	G	G	G	G	G	G	A	G	G	G	G	G	G	G	G	G	R	G	G	G	G	G	A	G	G	G	G	G	G	G
Gm01	41699694	T	T	C	T	C	C	C	C	T	C	T	T	T	C	T	C	T	T	C	T	T	C	T	T	T	T	T	T	C	C	C	C	T	T	T	T	T	T	T	T	T	C	T	C	T	C	C	T
Gm01	41700073	A	A	C	A	C	C	C	C	A	C	A	A	A	C	A	C	A	A	C	A	A	C	A	A	A	A	A	A	C	C	C	C	A	A	A	A	A	A	A	A	A	C	A	C	A	C	C	A
Gm01	41770110	T	T	T	T	T	A	T	T	T	T	T	T	T	T	T	T	T	T	T	T	T	T	T	T	T	T	T	T	T	T	T	T	T	T	T	T	T	T	T	T	T	A	T	T	T	T	T	T
Gm01	41774707	Y	T	T	T	T	T	T	T	T	T	Y	T	T	T	T	T	T	T	T	T	T	T	T	T	T	T	T	T	T	T	T	T	T	T	T	T	T	T	T	T	T	T	T	T	T	T	T	T
Gm01	41788718	C	C	T	C	C	C	T	T	C	C	C	C	C	T	C	C	C	C	T	C	C	T	C	C	C	C	C	C	T	T	C	C	C	C	C	C	C	C	C	C	C	C	C	C	C	T	C	C
Gm01	41788727	C	C	C	T	C	T	C	C	T	C	T	T	T	C	T	C	C	C	C	C	T	C	T	C	C	T	C	C	C	C	C	C	T	C	C	T	C	C	C	T	C	C	T	C	T	C	C	T
Gm01	41841339	A	A	A	A	A	A	A	A	A	A	A	A	A	A	A	C	A	A	C	A	A	A	A	A	A	A	A	A	A	A	C	C	A	A	A	A	A	A	A	A	A	C	A	C	A	A	C	A
Gm01	41914686	T	T	C	T	C	C	C	C	T	C	T	T	T	C	T	C	T	T	C	T	T	C	C	T	T	T	T	C	C	C	C	C	T	T	T	T	T	T	T	T	T	C	T	Y	T	C	C	T
Gm01	41946092	C	C	G	C	G	G	G	G	S	G	C	C	C	G	C	G	C	G	G	C	C	G	S	C	G	G	C	G	G	G	G	G	C	C	C	C	C	C	C	C	C	G	C	G	C	G	G	C
Gm01	41946531	G	G	T	G	T	T	T	T	G	T	G	T	G	T	T	T	G	T	T	G	G	T	K	G	T	T	T	T	T	T	T	T	G	G	G	G	G	G	G	G	G	T	G	T	G	T	T	G
Gm01	41946838	G	G	A	G	A	A	A	A	G	A	G	G	G	A	G	G	G	G	A	G	G	A	R	G	G	G	G	A	A	A	G	G	G	G	G	G	G	G	G	G	G	G	G	G	G	A	G	G
Gm01	41999621	G	G	A	G	A	A	A	A	G	A	G	G	G	A	G	G	G	G	A	G	G	A	G	G	G	G	G	A	A	A	G	A	G	G	G	G	G	G	G	G	G	G	G	G	G	A	G	G
Gm01	42008229	A	A	G	A	G	G	G	G	A	G	A	A	A	G	A	G	A	A	G	A	A	G	A	A	A	A	A	G	G	G	G	G	A	A	A	A	A	A	A	R	A	G	A	R	A	G	G	A
Gm01	42021591	T	T	C	T	C	C	C	C	T	C	T	T	T	C	T	C	T	T	C	T	T	C	Y	T	T	T	T	C	C	C	C	C	T	T	T	T	T	T	T	T	T	C	T	T	T	C	C	T
Gm01	42128185	C	C	C	C	C	C	C	C	C	C	C	C	C	C	C	C	C	C	C	C	C	C	C	C	C	C	C	C	C	C	A	C	C	C	C	C	C	C	C	C	C	C	C	C	C	C	C	C
Gm01	42129205	A	A	A	A	A	A	G	A	A	A	A	A	A	G	A	G	A	A	A	A	A	A	A	A	A	A	A	A	A	A	G	A	A	A	A	A	A	A	A	A	A	A	A	A	A	A	A	A
Gm01	42129206	A	A	A	A	A	A	C	A	A	A	A	A	A	A	A	A	A	A	A	A	A	A	A	A	A	A	A	A	A	A	C	A	A	A	A	A	A	A	A	A	A	A	A	A	A	A	A	A
Gm01	42157556	G	G	G	G	G	G	G	G	G	G	G	G	G	G	G	G	G	G	G	G	G	G	G	G	G	G	G	G	G	G	G	G	G	G	G	G	G	G	G	G	G	G	G	G	G	G	G	G
Gm01	42157585	T	T	G	T	G	G	G	G	T	G	T	T	T	G	T	G	T	T	G	T	T	G	G	T	T	T	T	G	T	G	G	G	T	T	T	T	T	T	T	T	T	G	T	T	T	G	G	T
Gm01	42183358	G	G	G	G	G	G	G	G	G	K	G	G	G	G	G	G	G	G	G	G	G	G	G	G	G	G	G	G	G	G	G	G	G	G	G	G	G	G	G	G	G	G	G	G	G	G	G	G
Gm01	42185357	C	C	C	C	C	C	C	C	C	C	C	C	C	C	C	T	C	Y	C	C	C	C	C	C	C	C	C	C	C	C	T	C	C	C	C	C	C	C	C	C	C	C	C	C	C	C	C	C
Gm01	42185358	T	T	T	T	T	T	T	T	T	T	T	T	T	T	T	A	T	W	T	T	T	T	T	T	T	T	T	T	T	T	A	T	T	T	T	T	T	T	T	T	T	T	T	T	T	T	T	T
Gm01	42199929	T	T	T	T	T	T	T	T	T	T	T	T	T	T	T	T	T	T	T	T	T	T	T	T	T	T	T	T	T	T	A	T	T	T	T	T	T	T	T	T	T	T	T	T	T	T	T	T
Gm01	42199958	G	G	A	G	A	A	A	A	G	A	G	G	G	A	G	A	G	G	A	G	G	G	G	G	G	G	G	A	A	A	A	G	G	G	G	G	G	G	G	G	G	G	G	G	G	A	A	G
Gm01	42200241	T	T	T	T	T	T	G	T	T	T	T	T	T	T	T	T	T	T	T	T	T	T	T	T	T	T	K	T	T	T	T	T	T	T	T	T	T	T	T	T	T	T	T	T	T	T	T	T
Gm01	42213361	A	A	G	A	G	G	G	G	A	G	A	A	A	G	A	G	A	A	G	A	A	G	G	A	A	A	A	G	G	G	G	G	A	A	A	A	A	A	A	A	A	A	A	R	A	G	G	A
Gm01	42213676	C	C	C	A	C	C	C	C	C	C	A	A	A	C	C	C	C	C	C	C	C	C	C	C	C	C	C	C	C	C	C	C	A	C	C	A	C	C	C	A	C	C	C	C	C	C	C	A
Gm01	42284834	T	T	T	T	T	T	T	T	T	T	T	T	K	T	T	T	T	T	T	T	T	T	T	T	T	T	T	T	T	T	T	T	T	T	T	T	T	T	T	T	G	T	T	T	T	T	T	T
Gm01	42284856	C	C	T	C	T	T	T	T	C	T	C	C	C	T	C	T	C	C	T	C	C	T	C	C	C	C	C	T	T	T	T	T	C	C	C	C	C	C	C	C	C	C	C	Y	C	T	T	C
Gm01	42300312	C	C	C	C	C	C	C	C	C	C	C	C	C	C	C	G	C	C	C	C	C	C	C	C	C	C	C	C	C	C	C	C	C	C	C	C	C	C	C	C	C	C	C	S	C	C	G	C
Gm01	42318566	G	G	G	G	A	A	A	A	G	A	G	G	G	A	G	G	G	G	A	G	G	A	G	G	G	G	G	A	A	A	G	G	G	G	G	G	G	G	G	G	G	G	G	G	G	A	G	G
Gm01	42321253	C	C	C	C	C	C	C	C	C	C	C	C	C	C	C	C	C	C	C	C	C	C	C	C	C	C	C	C	C	C	C	C	C	C	C	C	C	C	C	C	C	C	C	C	C	C	C	C
Gm01	42321604	C	C	C	T	C	T	C	C	C	C	T	T	T	C	C	C	C	C	C	C	C	T	C	C	C	C	C	T	T	C	C	C	T	C	C	T	C	C	C	T	C	C	C	C	C	C	C	T
Gm01	42365585	T	T	T	T	T	T	T	T	T	T	T	T	T	T	T	K	T	T	T	T	T	T	T	T	T	T	T	T	T	T	T	T	T	T	T	T	T	T	T	T	T	T	T	T	T	T	T	T
Gm01	42365586	A	A	A	A	A	A	A	A	A	A	A	A	A	A	A	A	A	A	A	A	A	A	A	A	A	A	A	A	A	A	A	A	A	A	A	A	A	A	A	A	A	A	A	A	A	A	A	R
Gm01	42375891	C	C	C	C	C	C	C	C	C	C	C	C	C	C	C	C	C	C	C	C	C	C	C	C	C	C	C	C	C	C	C	C	C	C	C	C	C	C	C	C	C	C	C	C	C	C	C	C
Gm01	42416384	A	A	T	T	T	T	T	T	A	T	T	T	T	T	A	A	A	A	T	A	A	T	T	A	A	A	A	T	T	T	T	T	T	A	A	T	A	A	A	T	A	A	A	A	A	T	A	T
Gm01	42416399	C	C	T	C	T	T	T	T	C	T	C	C	C	T	C	C	C	C	T	C	C	T	C	C	C	C	C	C	T	T	C	C	C	C	C	T	C	C	C	C	C	T	C	C	C	T	C	C
Gm01	42448831	A	A	G	G	G	G	G	G	A	G	G	G	G	G	A	G	A	A	G	A	A	G	R	A	A	A	A	G	G	G	G	G	G	A	A	G	A	A	A	G	A	G	A	R	A	G	G	G
Gm01	42469556	T	T	G	G	G	G	G	G	T	G	G	G	G	G	T	G	T	T	G	T	T	G	T	T	T	T	T	G	G	G	G	G	G	T	T	G	T	T	T	G	T	G	T	G	T	G	G	G
Gm01	42472534	T	T	T	T	T	T	T	T	T	T	T	T	T	T	T	C	T	T	T	T	T	T	T	T	T	T	T	T	T	T	T	T	T	T	T	T	T	T	T	T	T	T	T	T	T	T	C	T
Gm01	42517304	A	A	G	G	G	G	G	G	A	G	G	G	G	G	A	G	A	A	G	A	A	G	A	A	A	A	A	G	G	G	G	G	G	A	A	G	A	A	A	G	A	G	A	G	A	G	G	G
Gm01	42543301	T	T	K	T	K	T	T	T	T	T	T	T	T	T	T	K	T	T	T	T	T	T	T	T	T	T	T	T	T	T	K	T	T	T	T	T	T	T	T	T	T	T	T	T	T	T	T	T
Gm01	42545541	A	A	A	A	A	A	A	A	A	A	A	A	A	A	A	T	A	A	A	A	A	A	A	A	A	A	A	A	A	A	T	A	A	A	A	A	A	A	W	A	A	A	A	A	A	A	A	A
Gm01	42550668	A	A	G	A	G	G	G	G	A	G	G	A	A	G	A	G	A	A	G	A	A	G	A	A	A	A	A	G	G	G	G	G	A	A	A	A	A	A	A	A	A	G	A	A	A	G	G	A
Gm01	42553788	A	A	G	A	G	G	G	G	A	G	G	A	R	G	A	G	A	A	G	A	A	G	R	A	A	A	A	G	G	G	G	G	A	A	A	A	A	A	A	A	A	G	A	R	A	G	G	A
Gm01	42574406	G	G	A	G	A	A	A	A	G	A	G	G	G	A	G	G	G	G	A	G	G	A	R	G	G	G	G	A	A	A	G	G	G	G	G	G	G	G	G	G	G	G	G	A	G	A	G	G
Gm01	42578033	T	T	T	C	T	T	T	T	T	T	T	T	C	T	T	C	T	T	T	T	T	T	T	T	T	T	T	C	T	T	C	C	C	T	T	C	T	T	T	C	T	C	T	T	T	T	C	C
Gm01	42609647	A	A	A	A	A	A	A	A	A	A	A	A	A	A	A	M	A	A	A	A	A	A	A	M	A	M	A	A	A	A	A	A	A	A	A	A	A	A	A	A	A	A	A	A	A	A	A	A
Gm01	42638181	T	T	T	T	T	T	T	T	T	T	T	T	T	T	T	T	T	T	T	T	T	T	T	T	T	T	T	T	T	T	T	C	C	T	T	C	T	T	T	C	T	C	T	T	T	T	C	C
Gm01	42638193	T	T	T	T	T	T	T	T	T	T	T	T	C	T	T	T	T	T	T	T	T	T	T	T	T	T	T	T	T	T	T	T	C	T	T	C	T	T	T	C	T	T	T	T	T	T	T	C
Gm01	42638587	T	T	T	T	T	T	T	T	T	T	T	T	T	T	T	T	T	T	T	G	T	T	T	T	T	T	T	T	G	T	T	T	T	T	T	T	T	T	T	T	T	T	T	T	T	T	T	T
Gm01	42640150	A	R	A	A	A	A	A	R	A	A	A	A	A	A	A	A	A	A	A	A	A	A	A	A	A	A	A	A	R	R	A	A	A	A	A	A	A	A	A	G	R	A	A	A	A	A	A	A
Gm01	42640482	A	A	A	A	A	A	A	A	A	A	A	A	C	A	A	A	A	A	A	A	A	A	A	A	A	A	A	A	M	M	A	A	A	A	A	A	A	A	A	C	A	M	A	A	A	A	A	A
Gm01	42655830	T	T	T	G	T	T	T	T	T	T	G	T	T	T	T	T	T	T	T	T	T	T	G	T	T	T	T	T	T	T	T	T	T	K	T	T	T	G	T	T	T	T	K	T	T	T	T	T
Gm01	42656199	C	C	C	C	C	T	C	C	C	T	C	C	C	C	C	C	C	C	T	C	C	T	T	C	C	C	C	C	T	T	C	C	C	C	C	C	C	C	C	C	C	C	C	C	C	C	C	C
Gm01	42656205	G	G	G	T	G	G	G	G	G	G	G	G	T	G	G	G	G	G	G	G	G	G	G	G	G	G	G	G	G	G	G	G	T	G	G	T	G	G	G	T	G	G	G	G	G	G	G	T
Gm01	42665039	A	A	A	A	A	A	A	A	A	A	A	A	A	A	A	C	A	A	A	A	A	A	A	A	A	A	A	A	A	A	C	C	A	A	A	A	A	A	A	A	A	C	A	A	A	A	C	A
Gm01	42678200	C	C	C	C	C	C	C	C	C	C	C	C	C	C	C	T	C	C	C	C	C	C	C	C	C	C	C	C	C	C	T	T	C	C	C	C	C	C	C	C	C	T	C	C	C	C	T	C
Gm01	42678571	A	A	A	A	A	A	A	A	A	A	A	A	A	A	A	T	A	A	A	A	A	A	A	A	A	A	A	A	A	A	T	T	A	A	A	A	A	A	A	A	A	T	A	W	A	A	T	A
Gm01	42685343	G	G	G	G	G	G	G	G	G	G	G	G	G	G	G	A	G	G	G	G	G	G	G	G	G	G	G	G	G	G	A	A	G	G	G	G	G	G	G	G	G	A	G	G	G	G	A	G
Gm01	42685665	G	G	G	G	G	G	G	G	G	G	G	G	G	G	G	T	G	G	G	G	G	G	G	G	G	G	G	G	G	G	T	G	G	G	G	G	G	G	G	G	G	G	G	K	G	G	T	G
Gm01	42687040	A	A	G	G	G	G	G	G	A	G	G	G	G	G	A	G	A	A	G	A	A	G	R	A	A	A	A	G	G	G	G	A	G	A	G	G	G	A	A	G	A	G	A	A	A	G	G	G
Gm01	42713482	C	C	C	C	C	T	C	C	C	C	C	C	C	C	C	C	C	C	C	C	C	C	C	C	C	C	C	C	C	C	Y	C	C	C	C	C	T	C	C	C	Y	T	C	Y	C	C	Y	C
Gm01	42713504	T	T	G	G	G	G	G	G	T	G	G	G	G	G	T	G	T	T	G	T	T	G	T	T	T	T	T	G	G	G	G	G	G	T	G	G	G	T	T	G	K	G	T	K	T	G	G	G
Gm01	42713515	G	G	G	G	G	C	G	G	G	G	G	G	G	G	G	G	G	G	G	G	G	G	G	G	G	G	G	G	G	G	S	G	G	G	G	G	C	G	G	G	S	C	G	S	G	G	S	G
Gm01	42715176	C	C	C	C	C	C	C	C	C	C	C	C	C	C	C	T	C	C	C	C	C	C	C	C	C	C	C	C	C	C	C	T	C	C	C	C	C	C	C	C	C	C	C	C	C	C	T	C
Gm01	42721091	C	C	C	C	C	C	C	C	C	C	C	C	C	C	C	C	C	C	C	C	C	C	C	C	C	C	C	C	C	C	C	C	C	C	C	C	C	C	C	C	C	C	C	C	C	C	C	C
Gm01	42721127	A	A	A	A	A	A	A	A	A	A	A	A	A	A	A	G	A	A	A	A	A	A	A	A	A	A	A	A	A	A	G	G	A	A	A	A	A	A	A	A	A	G	A	A	A	A	G	A
Gm01	42721132	C	C	C	C	C	C	C	C	C	C	C	C	C	T	C	C	C	C	C	C	C	C	C	C	C	C	C	C	C	C	C	C	C	C	C	C	C	C	C	C	C	C	C	C	C	C	C	C
Gm01	42846152	T	T	T	T	T	T	T	W	T	T	T	T	T	T	T	T	T	T	W	T	T	T	T	T	T	T	T	A	T	T	T	T	T	T	T	T	T	W	T	W	W	T	T	W	T	T	T	T
Gm01	42846491	C	C	T	T	T	T	T	T	C	T	T	T	T	T	C	C	C	C	T	C	C	T	C	C	C	C	C	T	T	T	C	C	T	C	C	T	T	C	C	T	C	C	C	C	C	T	C	T
Gm01	42846511	T	T	C	C	C	C	C	C	T	C	C	C	C	C	T	C	T	T	C	T	T	C	T	T	T	T	T	C	C	C	C	C	C	T	T	C	C	T	T	C	T	C	T	T	T	C	C	C
Gm01	42852364	Y	T	C	C	C	C	T	C	T	C	C	C	C	C	T	T	T	T	C	T	T	C	T	T	T	T	T	C	C	C	T	T	C	T	T	C	C	T	T	C	T	T	T	T	T	C	T	C
Gm01	42993797	G	G	G	G	G	G	G	T	G	G	G	G	G	G	T	G	G	G	T	G	G	T	T	T	G	G	G	G	G	G	G	K	G	G	G	G	G	G	G	G	G	G	G	G	G	T	G	G
Gm01	43086500	C	C	T	C	T	T	T	T	C	T	C	C	C	T	C	T	C	C	T	C	C	T	C	C	C	C	C	T	T	T	T	T	C	C	C	C	C	C	C	C	C	T	C	Y	C	T	T	C
Gm01	43087234	A	A	G	A	G	G	G	G	A	G	A	A	A	G	A	G	A	A	G	A	A	G	R	A	A	A	A	R	G	R	G	G	A	A	A	A	A	A	A	A	A	G	A	R	A	R	G	A
Gm01	43109363	A	A	A	A	A	A	A	A	A	A	A	A	M	A	A	A	A	A	A	A	A	A	A	A	A	A	A	A	A	A	A	A	A	A	A	A	A	C	A	A	A	A	A	A	A	A	A	A
Gm01	43109643	G	G	G	K	G	G	G	G	G	G	G	G	G	G	K	G	G	G	G	G	G	G	G	G	G	G	G	G	G	K	G	G	G	G	G	G	G	G	K	G	K	G	G	G	G	G	G	G
Gm01	43118842	T	T	C	T	C	C	C	C	T	C	T	T	T	C	T	C	T	T	C	T	T	C	T	T	T	T	T	C	C	C	C	C	T	T	T	T	T	T	T	T	T	C	T	C	T	C	C	T
Gm01	43168268	T	T	T	T	T	T	T	T	T	T	T	T	T	T	T	C	T	T	T	T	T	T	T	T	T	T	T	T	T	T	C	C	T	T	T	T	T	T	T	T	T	C	T	C	T	T	C	Y
Gm01	43173548	C	C	T	C	T	T	T	T	C	T	C	C	C	C	C	T	C	C	T	C	C	T	C	C	C	C	C	T	C	T	T	T	C	C	C	C	C	C	C	C	C	T	C	T	C	C	T	C
Gm01	43232268	C	C	C	C	C	C	C	C	C	C	C	C	C	C	T	C	C	C	C	C	C	C	C	C	C	C	C	C	C	C	C	C	C	Y	C	C	C	C	C	C	C	C	C	C	C	C	C	C
Gm01	43232272	C	C	C	C	C	C	C	C	C	C	C	C	C	C	C	T	C	C	C	C	C	C	C	C	C	C	C	C	C	C	T	T	C	C	C	C	C	C	C	C	C	T	C	C	C	C	T	C
Gm01	43383023	C	C	T	C	T	T	T	T	C	T	C	C	C	T	C	C	C	C	T	C	C	T	T	C	C	C	C	T	T	T	C	C	C	C	C	C	C	C	C	C	C	C	C	C	C	T	C	C
Gm01	43388526	A	A	C	A	C	C	C	C	A	C	A	A	A	C	A	A	A	A	C	A	A	C	C	A	A	A	A	C	C	C	A	A	A	A	A	A	A	A	A	A	A	A	A	A	A	C	A	A
Gm01	43397150	T	T	C	T	C	C	C	C	T	C	T	T	T	C	T	C	T	T	C	T	T	C	T	T	T	T	T	C	C	C	C	C	T	T	T	T	T	T	T	T	T	C	T	Y	T	C	C	T
Gm01	43409273	G	G	G	G	A	A	G	G	G	G	G	G	G	G	G	A	G	G	A	G	G	A	G	G	G	G	G	G	G	A	A	A	G	G	G	G	G	G	G	G	G	A	G	G	G	G	A	G
Gm01	43412869	T	T	G	T	G	G	G	G	T	G	T	T	T	G	T	G	T	T	G	T	T	G	T	T	T	T	T	G	G	G	G	G	T	T	T	T	T	T	T	T	T	G	T	T	T	G	G	T
Gm01	43419255	C	C	A	C	A	A	A	A	C	A	C	C	C	A	C	C	C	C	C	C	C	C	C	C	C	C	C	A	A	A	C	C	C	C	C	C	C	C	C	C	C	C	C	C	C	A	C	C
Gm01	43434641	A	A	G	A	G	G	G	G	A	G	A	A	A	G	A	A	A	A	G	A	A	G	A	A	A	A	A	G	G	G	A	A	A	A	A	A	A	A	A	A	A	A	A	A	A	G	A	A
Gm01	43434676	C	C	T	C	T	T	T	T	C	T	C	C	C	T	C	C	C	C	T	C	C	T	C	C	C	C	C	T	T	T	C	C	C	C	C	C	C	C	C	C	C	C	C	C	C	T	C	C
Gm01	43441294	C	C	T	C	T	T	T	T	C	C	C	C	C	T	C	C	C	C	T	C	C	T	C	C	C	C	C	T	T	T	C	C	C	C	C	C	C	C	C	C	C	C	C	C	C	T	C	C
Gm01	43441298	T	T	A	T	A	A	A	A	T	T	T	T	T	A	T	T	T	T	A	T	T	A	T	T	T	T	T	A	A	A	T	T	T	T	T	T	T	T	T	T	T	T	T	T	T	A	T	T
Gm01	43441702	G	G	G	G	G	G	G	G	G	G	G	G	G	G	G	G	G	G	G	G	G	G	G	G	G	G	G	G	G	G	G	G	G	G	R	G	G	A	G	G	G	G	G	G	G	G	G	G
Gm01	43443881	A	A	G	A	G	G	G	G	A	G	A	A	A	G	A	A	A	A	A	A	A	A	A	G	G	A	A	G	G	G	A	A	A	A	A	A	A	A	A	A	A	A	A	A	A	G	A	R
Gm01	43443900	A	A	C	A	A	C	C	A	A	C	A	A	A	A	A	A	A	A	A	A	A	A	A	C	C	A	A	C	C	C	A	A	A	A	A	A	A	A	A	A	A	A	A	A	A	C	A	M
Gm01	43472197	C	C	T	C	T	T	T	T	C	T	C	C	C	T	C	C	C	C	T	C	C	T	T	C	C	C	C	T	T	T	C	C	C	C	C	C	C	C	C	C	C	C	C	C	C	T	C	C
Gm01	43502723	C	C	T	C	T	T	T	T	C	T	C	C	C	T	C	C	C	C	T	C	C	T	C	C	C	C	C	T	T	T	C	C	C	C	C	C	C	C	C	C	C	C	C	C	C	T	C	C
Gm01	43503052	G	G	A	G	A	A	A	A	G	A	G	G	G	A	G	G	G	G	A	G	G	A	G	G	G	G	G	A	A	A	G	G	G	G	G	G	G	G	G	G	G	G	G	G	G	A	G	G
Gm01	43564528	G	G	A	G	A	A	A	A	G	G	G	G	G	A	G	G	G	G	A	G	G	G	R	G	G	G	G	A	A	A	G	G	G	G	G	G	G	G	G	G	G	G	G	G	G	A	G	G
Gm01	43573873	A	A	A	A	A	A	G	A	A	A	A	A	A	G	A	A	A	A	G	A	A	A	A	A	A	A	A	G	A	A	A	A	A	A	A	A	A	A	A	A	A	A	A	A	A	G	A	A
Gm01	43589080	G	G	G	G	G	G	G	G	G	G	G	G	G	G	G	G	G	G	G	G	G	G	G	G	G	G	G	G	G	G	G	G	G	G	G	G	G	S	G	G	G	G	G	G	G	G	G	G
Gm01	43602458	T	T	T	T	T	T	T	T	T	T	T	T	T	K	T	T	T	K	T	T	T	T	T	T	T	T	T	T	T	T	T	T	T	T	T	T	T	T	T	G	T	T	T	T	T	T	T	T
Gm01	43620682	T	T	T	T	T	T	T	T	T	T	T	T	T	T	T	T	T	T	T	T	T	T	T	T	T	T	T	T	K	T	T	T	T	T	T	T	T	T	G	T	T	T	T	T	T	T	T	T
Gm01	43620685	T	K	K	T	K	T	T	T	T	T	T	T	T	T	T	T	T	T	T	T	T	T	T	T	T	T	T	T	T	T	T	T	T	T	T	T	T	T	G	T	T	T	T	T	T	T	T	T
Gm01	43620738	A	G	G	A	A	A	A	G	G	A	G	A	A	G	G	G	G	A	G	G	G	G	G	G	G	G	A	G	A	G	G	G	A	G	G	G	G	A	A	G	G	G	G	G	G	G	A	A
Gm01	43624178	T	C	C	C	C	C	C	C	C	C	C	C	C	C	C	T	C	C	C	C	C	C	C	C	C	C	C	C	C	C	C	T	C	C	C	C	C	C	C	C	C	C	C	Y	C	C	T	C
Gm01	43624220	A	A	G	A	G	G	A	G	A	G	A	A	A	G	A	A	A	A	A	A	A	A	A	A	A	A	A	A	G	G	A	A	A	A	A	A	A	A	A	A	A	A	A	A	A	G	A	A
Gm01	43632477	A	A	A	A	A	A	A	A	M	A	A	A	A	A	A	A	A	A	A	A	A	A	A	A	A	A	A	M	A	A	A	A	M	A	A	A	A	A	A	C	A	A	A	A	A	A	A	A
Gm01	43634733	K	T	G	T	T	K	T	T	T	T	T	T	T	T	T	T	T	T	T	T	T	T	T	T	T	T	T	T	T	T	T	T	T	T	T	T	T	T	T	T	T	T	T	T	T	T	T	T
Gm01	43669125	A	A	A	A	G	G	G	A	A	G	A	A	A	G	A	G	A	A	G	A	A	G	R	A	A	A	A	A	G	G	A	A	A	A	A	A	A	A	A	A	A	A	A	R	A	G	G	A
Gm01	43678778	C	C	C	C	C	C	C	C	C	C	C	C	C	C	A	C	A	A	C	C	C	C	C	C	C	C	A	C	C	C	C	C	A	C	M	C	C	C	C	C	C	C	C	C	C	C	C	C
Gm01	43678790	T	T	T	T	T	T	T	K	T	T	T	T	T	T	T	T	T	T	T	T	T	T	T	T	T	T	T	K	T	T	T	T	T	T	T	T	T	T	T	T	T	T	T	T	T	T	T	G
Gm01	43697337	G	G	T	G	T	T	T	G	G	T	G	G	G	G	G	G	G	G	T	G	G	T	G	G	G	G	G	G	T	T	G	G	G	G	G	G	G	G	G	G	G	G	G	G	G	T	G	G
Gm01	43807977	C	C	C	C	C	C	C	C	G	C	C	C	C	C	C	G	C	C	C	C	C	C	C	C	C	C	C	C	C	C	G	G	C	C	C	C	C	C	C	C	C	G	C	S	C	C	G	C
Gm01	43860993	T	T	A	T	A	A	A	A	T	A	T	T	T	A	T	T	T	T	A	T	T	A	T	T	T	T	T	A	A	A	T	T	T	T	T	T	T	T	T	T	T	T	T	T	T	A	T	T
Gm01	43861319	T	T	C	T	C	C	C	C	T	C	T	T	T	C	T	T	T	T	C	T	T	C	T	T	T	T	T	C	C	C	T	T	T	T	T	T	T	T	T	T	T	T	T	T	T	C	T	T
Gm01	43886412	T	T	T	T	T	T	T	T	T	T	T	T	T	T	T	T	T	T	T	T	T	T	T	T	T	T	T	T	T	T	T	T	T	T	T	T	T	T	T	T	T	T	T	T	T	T	T	T
Gm01	43886830	T	T	C	T	C	C	C	C	T	C	T	T	T	C	T	T	T	T	C	T	T	C	C	T	T	T	T	C	C	C	T	T	T	T	T	T	T	T	T	T	T	T	T	T	T	C	T	T
Gm01	43886861	C	C	T	C	T	T	T	T	C	T	C	C	C	T	C	C	C	C	T	C	C	T	C	C	C	C	C	T	T	T	C	C	C	C	C	C	C	C	C	C	C	C	C	C	C	T	C	C
Gm01	43886888	C	C	T	C	T	T	T	T	C	T	C	C	C	T	C	C	C	C	T	C	C	T	C	C	C	C	C	T	T	T	C	C	C	C	C	C	C	C	C	C	C	C	C	C	C	T	C	C
Gm01	43895719	T	T	K	T	T	T	T	T	T	T	T	T	T	T	T	T	T	T	T	T	T	T	K	T	T	T	K	T	G	T	G	T	T	T	T	T	T	K	T	K	T	T	T	T	K	T	T	T
Gm01	43927622	G	G	G	G	G	G	G	G	C	G	G	G	G	C	G	G	G	G	G	C	G	G	G	G	G	G	G	G	G	G	G	C	G	G	G	G	G	G	G	G	G	G	G	G	G	G	G	G
Gm01	43927904	G	G	G	G	T	G	G	G	G	G	K	G	G	K	G	G	G	G	G	G	G	T	G	G	G	G	G	G	G	G	G	G	G	G	G	G	G	G	G	G	G	G	G	G	G	G	G	G
Gm01	43927910	G	G	G	G	G	G	G	G	T	G	G	G	G	G	G	G	G	G	G	G	G	G	G	G	G	G	G	G	G	G	G	T	G	G	G	G	G	K	G	G	G	G	G	G	G	K	G	G
Gm01	43937222	T	T	C	T	T	T	C	T	T	T	T	T	T	T	T	T	T	T	T	T	T	T	T	T	T	T	Y	T	T	T	C	T	Y	T	T	T	T	T	T	T	T	T	T	T	T	T	T	T
Gm01	43937224	A	A	A	A	A	A	A	A	A	A	A	A	A	A	A	A	A	A	A	A	A	A	A	A	A	A	A	A	A	A	A	A	A	A	A	A	A	A	A	A	M	A	A	A	A	A	A	A
Gm01	43948723	C	C	T	C	T	T	T	T	C	T	C	C	C	T	C	C	C	C	C	C	C	T	C	T	C	C	C	T	T	T	C	C	C	C	C	C	C	C	C	C	C	C	C	C	C	T	C	C
Gm01	43948762	A	M	A	A	A	A	A	A	A	A	A	A	A	A	M	A	A	A	A	A	A	A	A	A	A	A	A	A	A	A	A	A	A	A	A	A	A	A	A	A	A	A	A	M	A	A	A	A
Gm01	43951302	A	A	G	A	G	G	G	G	A	G	A	A	A	G	A	A	A	A	A	A	A	G	A	G	A	A	A	G	G	G	A	A	A	A	A	A	A	A	A	A	A	G	A	A	A	G	G	A
Gm01	43958697	A	A	G	A	G	G	G	G	G	G	A	A	A	G	A	A	A	A	A	A	A	G	R	G	A	A	A	G	G	G	G	G	A	A	A	A	A	A	A	A	A	G	A	R	A	G	G	A
Gm01	43961177	G	G	G	G	G	G	G	G	A	G	G	G	G	G	G	G	G	G	G	G	G	G	G	G	G	G	G	G	G	G	A	A	G	G	G	G	G	G	G	G	G	G	G	R	G	G	G	G
Gm01	43961188	G	G	G	G	G	G	G	G	A	G	G	G	G	G	G	G	G	G	G	G	G	G	G	G	G	G	G	G	G	G	A	A	G	G	G	G	G	G	G	G	G	G	G	R	G	G	G	G
Gm01	43976738	G	G	A	G	A	A	A	A	G	A	G	G	G	A	G	G	G	G	G	G	G	A	G	A	G	G	G	A	A	A	G	G	G	G	G	G	G	G	G	G	G	G	G	G	G	A	G	G
Gm01	43976768	G	G	G	G	G	G	G	G	T	G	G	G	G	G	G	G	G	G	G	G	G	G	G	G	G	G	G	G	G	G	G	T	G	G	G	G	G	G	G	G	G	G	G	T	G	G	G	G
Gm01	43991302	G	G	G	G	G	G	G	G	A	G	G	G	G	G	G	G	G	G	G	G	G	G	G	G	G	G	G	G	G	G	G	A	G	G	G	G	G	G	G	G	G	G	G	G	G	G	G	G
Gm01	43991324	C	C	C	C	C	C	C	C	C	C	C	C	C	C	C	M	C	C	C	C	C	C	C	C	C	C	C	C	C	C	C	A	C	C	C	C	C	C	C	C	C	C	C	C	C	C	C	C
Gm01	43991631	A	A	A	A	A	A	A	A	A	A	R	A	A	A	A	G	A	A	A	A	A	A	A	A	A	A	A	A	A	A	A	A	A	A	A	A	A	A	A	G	R	A	A	R	A	A	A	A
Gm01	43991632	G	S	G	C	G	G	G	G	G	G	G	G	G	G	G	G	G	G	G	G	G	G	G	G	G	G	G	G	G	G	G	G	G	G	G	G	G	G	G	G	G	G	G	S	G	G	G	G
Gm01	44006289	G	G	G	G	G	G	G	G	G	G	G	C	G	G	G	G	G	G	G	C	G	G	G	G	G	G	G	G	G	G	G	G	G	G	G	G	G	G	G	G	S	G	G	G	S	G	G	G
Gm01	44009436	T	T	T	T	A	A	A	A	T	A	T	T	T	T	A	T	A	T	T	T	A	A	T	A	T	T	T	T	A	A	A	T	T	T	A	T	T	T	T	T	T	T	T	A	T	A	T	T
Gm01	44024695	C	C	C	C	A	A	A	A	C	A	C	C	C	C	A	C	A	C	C	C	A	A	C	A	C	C	C	A	A	A	C	C	C	C	A	C	C	C	C	C	C	A	C	A	C	A	C	C
Gm01	44049561	G	G	G	G	G	G	G	G	G	G	G	G	G	G	G	G	G	G	G	G	G	G	G	G	A	G	A	G	G	G	G	G	G	A	G	A	A	G	A	G	G	G	G	G	G	G	A	G
Gm01	44149181	G	G	G	G	G	G	G	G	G	G	G	G	G	G	G	G	G	G	G	G	G	G	G	G	G	G	G	G	G	G	G	G	G	G	G	G	G	G	G	G	G	T	G	G	G	G	G	G
Gm01	44154726	T	T	T	T	T	T	T	T	T	T	T	T	Y	T	T	T	T	T	T	T	T	T	T	T	T	T	T	T	T	T	T	T	T	T	T	T	T	T	T	T	T	C	T	C	T	T	T	T
Gm01	44155136	C	C	C	C	C	C	C	C	C	C	C	C	C	C	C	C	C	C	C	C	C	C	C	C	C	C	C	C	C	C	C	C	C	C	C	C	C	C	C	C	C	T	C	T	C	C	C	C
Gm01	44155148	A	A	A	A	A	A	A	A	A	A	A	A	M	A	A	A	M	A	A	A	A	A	A	A	A	A	A	A	A	A	A	M	A	A	A	A	A	A	A	A	A	A	A	A	A	A	A	A
Gm01	44155161	G	G	G	G	G	G	G	G	G	G	G	G	G	G	G	G	G	G	G	G	G	G	G	G	G	G	G	G	G	G	G	G	G	G	G	G	G	G	G	G	G	A	G	A	G	G	G	G
Gm01	44156826	G	R	G	G	G	G	G	G	G	G	G	G	G	G	G	G	G	G	G	G	G	G	G	G	G	A	G	G	G	G	G	G	G	G	G	G	G	G	G	G	G	A	G	G	G	G	G	G
Gm01	44157096	G	G	G	A	G	G	G	G	G	G	G	G	R	G	G	G	G	G	G	G	G	G	G	G	G	R	G	G	G	G	G	G	G	G	G	G	G	G	G	G	G	G	G	R	G	G	G	G
Gm01	44157098	G	T	T	T	T	T	T	T	T	T	T	T	T	T	T	K	T	T	G	T	T	T	T	T	T	T	T	T	T	T	T	T	T	T	T	T	T	T	T	K	T	T	T	T	T	T	T	G
Gm01	44159346	A	A	A	A	A	A	A	A	A	A	A	A	A	A	A	A	A	A	A	A	A	A	A	A	A	A	A	A	A	A	A	A	A	A	A	A	A	A	A	A	A	T	A	A	A	A	A	A
Gm01	44159363	C	C	C	C	C	C	C	T	C	T	C	C	C	T	C	C	C	C	C	C	T	T	T	C	T	T	C	T	T	T	C	C	C	C	C	C	C	C	C	C	C	C	C	C	C	T	C	C
Gm01	44159368	G	G	G	G	G	G	G	G	G	G	G	G	G	G	G	G	G	G	G	G	G	G	G	G	G	G	G	G	G	G	G	G	G	G	G	G	G	G	G	G	G	T	G	G	G	G	G	G
Gm01	44159369	G	G	G	G	G	G	G	A	G	A	G	G	G	A	G	G	G	G	G	G	A	A	A	G	A	A	G	A	A	A	G	G	G	G	G	G	G	G	G	G	G	G	G	G	G	A	G	G
Gm01	44164484	G	G	G	G	G	G	G	G	G	G	G	G	G	G	G	G	G	G	G	G	G	G	G	G	G	G	G	G	G	G	G	G	G	G	G	G	G	G	G	G	G	A	G	G	G	G	G	G
Gm01	44164891	A	A	A	A	A	A	A	G	A	G	A	A	A	G	A	A	A	A	A	A	G	G	G	A	G	G	A	G	G	G	A	A	A	A	A	A	A	A	A	A	A	A	A	A	A	G	A	A
Gm01	44168805	C	C	C	C	C	C	C	A	C	A	C	C	C	A	C	C	C	C	C	C	A	A	A	C	A	A	C	A	A	A	C	C	C	C	C	C	C	C	C	C	C	C	C	C	C	A	C	C
Gm01	44192511	G	G	G	G	G	G	G	G	G	G	G	G	G	G	G	G	G	G	G	G	G	G	G	G	G	G	G	G	G	G	G	G	G	G	G	G	G	G	G	G	G	A	G	R	G	G	G	G
Gm01	44196318	C	C	C	C	C	C	C	T	C	C	C	C	C	C	C	C	C	Y	C	C	T	C	C	C	C	C	C	C	T	T	C	C	C	C	C	C	C	C	C	C	C	C	C	C	C	C	C	C
Gm01	44205449	A	A	A	A	R	A	A	A	A	A	A	A	A	A	A	A	A	A	A	A	A	A	A	A	A	A	R	A	A	A	A	A	A	A	A	A	A	A	A	A	A	A	A	A	A	A	A	A
Gm01	44212383	T	T	T	T	T	T	T	T	T	T	T	T	T	T	T	T	T	T	T	T	T	T	T	T	T	T	T	T	T	T	T	T	T	T	K	T	T	T	T	T	T	T	T	T	T	T	T	T
Gm01	44212408	G	G	A	G	G	G	G	A	G	A	G	G	G	A	G	G	G	G	G	G	A	A	R	A	A	A	G	A	A	A	G	G	G	G	G	G	G	G	G	G	G	A	G	A	G	A	G	G
Gm01	44212477	C	C	C	C	C	C	C	T	C	C	C	C	C	C	C	C	C	C	C	C	T	C	C	C	T	C	C	T	T	T	C	C	C	C	C	C	C	C	C	C	C	C	C	C	C	C	C	C
Gm01	44212480	T	T	T	T	T	T	T	C	T	T	T	T	T	T	T	T	T	T	T	T	C	T	T	T	C	T	T	C	C	C	T	T	T	T	T	T	T	T	T	T	T	T	T	T	T	T	T	T
Gm01	44218026	T	T	C	T	T	T	T	C	T	C	T	T	T	C	T	T	T	T	T	T	C	C	C	C	C	C	T	C	C	C	T	T	T	T	T	T	T	T	T	T	T	C	T	T	T	C	T	T
Gm01	44218390	T	T	C	T	T	T	T	C	T	C	T	T	T	C	T	T	T	T	T	T	C	C	C	C	C	C	T	C	C	C	T	T	T	T	T	T	T	T	T	T	T	C	T	T	T	C	T	T
Gm01	44221011	A	A	A	A	A	A	A	A	A	A	A	A	A	A	A	A	A	A	A	A	A	A	A	A	A	A	A	A	A	A	A	A	A	A	A	A	A	A	A	A	A	G	A	R	A	A	A	A
Gm01	44221041	C	C	G	C	C	C	C	G	C	G	C	C	C	G	C	C	C	C	C	C	G	G	C	G	G	G	C	G	G	G	C	C	C	C	C	C	C	C	C	C	C	G	C	S	C	G	C	C
Gm01	44244710	T	T	A	A	T	T	T	A	T	A	T	T	T	A	T	T	T	T	T	T	A	A	W	A	A	A	T	A	A	A	T	T	T	T	T	T	T	T	T	T	T	A	T	A	T	A	T	T
Gm01	44245035	A	A	A	A	A	A	A	A	A	A	A	A	C	A	A	A	A	A	A	A	A	A	A	M	A	A	A	A	A	A	A	A	A	A	C	A	A	A	A	A	M	A	A	A	A	A	A	A
Gm01	44245055	A	A	C	C	A	A	A	C	A	C	A	A	A	C	A	A	A	A	A	A	C	C	M	C	C	C	A	C	C	C	C	A	A	A	A	A	A	A	A	A	A	C	A	C	A	C	A	A
Gm01	44245059	T	T	C	T	T	T	T	C	T	C	T	T	T	C	T	T	T	T	T	T	C	C	Y	C	C	C	T	C	C	C	T	T	T	T	T	T	T	T	T	T	T	C	T	C	T	C	T	T
Gm01	44305466	C	C	G	C	C	C	C	G	G	G	C	C	C	G	C	C	C	C	C	C	G	G	C	G	G	G	C	G	G	G	G	C	C	C	C	C	C	C	C	C	C	G	C	C	G	G	C	C
Gm01	44343881	C	A	A	A	A	A	A	A	A	A	A	A	A	A	A	A	M	A	A	M	A	A	A	A	C	A	A	A	A	A	A	A	A	A	A	A	A	A	A	A	A	M	A	A	A	M	A	A
Gm01	44367046	A	A	A	A	A	A	A	A	A	A	A	A	M	C	A	C	A	A	A	A	A	A	A	M	A	A	A	A	A	A	A	A	A	A	A	A	A	A	A	A	A	A	A	C	M	A	A	A
Gm01	44440196	G	G	T	T	G	G	G	T	T	T	G	G	G	T	G	G	G	G	T	G	G	T	K	G	T	T	G	T	T	T	T	K	G	G	G	G	G	T	T	G	G	G	G	G	T	G	G	G
Gm01	44479803	T	T	C	C	T	T	T	C	C	C	T	T	T	C	T	T	T	T	C	T	T	C	T	T	C	C	T	C	C	C	C	T	T	T	T	T	T	T	C	T	T	T	T	T	C	T	T	T
Gm01	44480148	T	C	C	C	C	C	C	C	C	C	C	C	C	C	C	C	C	C	C	T	C	C	T	C	C	C	C	C	C	C	C	C	C	T	C	C	C	C	C	C	C	C	T	C	C	C	C	C
Gm01	44483243	T	C	T	T	C	C	C	T	T	T	C	C	C	T	C	C	C	C	T	C	C	T	C	T	T	T	C	T	T	T	T	C	C	C	C	C	T	T	T	C	C	C	C	C	T	T	C	C
Gm01	44517275	G	G	A	A	G	G	G	A	A	A	G	G	G	A	G	G	G	G	A	G	G	A	G	G	A	A	G	A	A	A	A	G	G	G	G	G	G	A	A	G	G	G	G	G	A	A	G	G
Gm01	44517306	A	A	A	C	A	C	A	A	A	A	A	A	A	A	M	A	A	A	M	A	A	A	A	A	A	A	A	A	A	A	A	A	A	A	A	A	A	A	A	A	A	A	A	A	A	A	A	C
Gm01	44531460	T	T	T	T	T	T	K	T	T	T	T	T	T	T	T	T	T	T	T	T	T	T	T	G	T	T	T	T	K	T	T	T	T	T	T	T	T	T	T	T	K	T	T	T	T	T	T	T
Gm01	44633452	T	T	C	C	T	T	T	C	C	C	T	T	T	C	T	T	T	C	C	T	C	C	T	C	T	C	T	C	C	C	C	C	C	T	T	T	T	C	C	T	T	T	T	T	C	C	T	T
Gm01	44633795	A	A	G	G	A	A	A	G	G	G	A	A	A	G	A	A	A	G	G	A	G	G	A	G	A	G	A	G	G	G	G	G	G	A	A	A	A	G	G	A	A	A	A	A	G	G	A	A
Gm01	44719405	A	A	G	G	A	A	A	G	G	G	A	A	A	G	A	A	A	A	G	A	A	G	A	G	G	G	A	G	G	G	G	G	A	A	A	A	A	G	G	A	A	A	A	A	G	G	A	A
Gm01	44719475	T	T	T	T	T	T	T	T	C	T	T	T	T	T	T	T	T	T	T	T	T	C	T	T	T	T	T	T	T	C	T	T	T	T	T	T	T	T	C	T	T	T	T	T	T	T	T	T
Gm01	44719842	C	C	C	T	C	C	C	T	T	T	C	C	C	T	C	C	C	C	T	C	C	T	C	T	T	T	C	T	T	T	C	C	C	C	C	C	C	T	T	C	C	C	C	C	T	T	C	C
Gm01	44719845	A	A	G	G	A	A	A	G	G	G	A	A	A	G	A	A	A	A	G	A	A	G	A	G	G	G	A	G	G	G	A	A	A	A	A	A	A	G	G	A	A	A	A	A	G	G	A	A
Gm01	44736938	T	T	T	T	T	T	T	T	T	T	T	T	T	T	K	T	T	G	G	T	T	T	T	T	T	T	T	T	T	T	G	T	T	T	T	T	T	T	T	T	T	T	T	T	T	T	T	T
Gm01	44739293	A	A	A	A	T	A	A	A	A	A	A	A	A	A	A	A	A	T	W	A	A	A	T	A	A	A	W	A	A	A	A	A	A	A	A	A	A	A	A	A	T	A	A	A	A	A	A	A
Gm01	44739297	T	T	T	T	T	T	T	T	T	T	T	T	T	T	T	T	T	T	T	T	T	T	G	T	T	T	K	T	T	T	T	T	T	T	K	T	T	T	T	T	T	T	T	K	T	T	T	T
Gm01	44797955	A	A	G	G	A	A	A	G	G	G	A	A	A	A	A	A	A	G	G	A	A	G	A	G	G	G	A	G	G	G	G	G	A	A	A	A	A	G	G	A	A	A	A	A	G	G	A	A
Gm01	44798318	T	T	T	T	T	T	G	T	T	T	T	T	T	T	T	K	K	T	T	T	T	T	T	T	T	T	T	T	T	T	G	T	T	T	T	T	T	T	T	T	T	T	T	T	T	T	T	T
Gm01	44809957	A	A	A	A	A	A	A	A	A	A	A	A	A	A	A	A	A	G	A	G	A	A	A	R	A	A	A	A	A	A	A	A	A	A	A	A	A	A	A	A	A	A	A	A	A	A	A	A
Gm01	44834007	G	G	T	T	G	G	G	T	T	K	G	G	G	K	G	G	G	T	T	G	G	T	G	K	T	T	G	T	T	T	T	G	G	G	G	G	G	K	T	G	G	G	G	G	T	T	G	G
Gm01	44872835	G	G	A	A	G	G	G	A	A	A	G	G	G	G	G	G	G	A	A	G	G	A	G	A	A	A	G	A	A	A	A	A	G	G	G	G	G	A	A	G	G	G	G	G	A	A	G	G
Gm01	44872854	G	G	A	A	G	G	G	A	A	A	G	G	G	G	G	R	G	A	A	G	G	A	G	A	A	A	G	A	A	A	A	A	G	G	G	G	G	A	A	G	G	G	G	G	A	A	G	G
Gm01	44994798	T	T	T	T	T	T	T	T	T	T	T	T	T	T	T	T	T	T	T	T	T	T	T	T	T	A	T	T	T	T	T	T	T	T	T	T	T	T	T	T	T	T	T	T	T	T	T	A
Gm01	45007150	G	G	A	A	G	G	G	A	A	A	G	G	G	A	G	G	G	A	A	G	G	A	R	A	A	A	G	A	A	A	A	A	G	G	G	G	G	A	A	G	G	G	G	G	A	A	G	G
Gm01	45007519	A	A	G	G	A	A	A	A	G	G	A	A	A	G	A	A	A	G	G	A	A	G	R	G	G	G	A	G	G	G	G	G	A	A	A	A	A	G	G	A	A	A	A	A	G	G	A	A
Gm01	45032845	T	T	T	T	T	T	T	T	T	T	T	T	T	T	T	C	C	T	T	T	T	T	T	T	T	T	T	T	T	T	T	T	T	T	T	T	T	T	T	T	Y	T	T	T	T	T	T	T
Gm01	45054509	G	G	T	T	G	G	G	T	T	T	G	G	G	T	G	G	G	T	T	G	G	T	T	T	T	T	G	T	T	T	T	T	G	G	G	G	G	T	T	G	G	G	G	G	T	T	G	G
Gm01	45076316	T	T	T	T	T	T	T	T	T	T	T	T	T	T	T	K	T	T	T	T	T	T	T	T	T	T	T	T	T	T	T	T	T	T	T	T	T	T	T	T	T	T	T	T	T	T	T	T
Gm01	45076318	A	A	G	G	A	A	A	G	G	A	A	A	A	A	A	A	A	A	G	A	A	G	A	A	A	G	A	G	G	G	G	A	A	A	A	A	A	G	G	A	A	A	A	A	A	G	A	A
Gm01	45087434	C	C	T	T	C	C	C	T	T	T	C	C	C	T	C	C	C	T	T	C	C	T	T	T	T	T	C	T	T	T	T	T	C	C	C	C	C	T	T	C	C	C	C	C	T	T	C	C
Gm01	45122337	G	G	A	A	G	G	G	A	A	A	G	G	G	A	G	G	G	A	A	G	G	A	G	A	A	A	G	A	A	A	A	A	G	G	G	G	G	A	A	G	G	G	G	G	A	A	G	G
Gm01	45167913	C	C	A	A	C	C	C	A	A	A	C	C	C	A	C	C	C	A	A	C	C	A	C	A	A	A	C	A	A	A	A	A	C	C	C	C	C	A	A	C	C	C	C	C	A	A	C	C
Gm01	45167930	A	A	G	G	A	A	A	G	G	G	A	A	A	G	A	A	A	G	G	A	A	G	A	G	G	G	A	G	G	G	G	G	A	A	A	A	A	G	G	A	A	A	A	A	G	G	A	A
Gm01	45174946	A	A	A	A	A	A	A	A	A	A	A	A	A	A	A	A	M	A	A	C	A	A	A	M	A	A	A	A	A	A	A	A	A	A	A	A	A	A	A	A	A	A	A	A	C	A	A	A
Gm01	45175286	G	G	G	G	G	G	G	G	G	G	G	G	G	G	G	G	G	G	G	G	G	G	G	G	G	G	G	G	G	G	G	G	G	G	G	G	G	G	G	G	G	G	G	G	G	G	G	G
Gm01	45192054	T	T	G	G	T	T	T	G	G	G	T	T	T	G	T	T	T	G	G	T	T	G	K	G	G	G	T	G	G	G	G	G	T	T	T	T	T	G	G	T	T	T	T	T	G	G	T	T
Gm01	45192073	G	G	T	T	G	G	G	T	T	T	G	G	G	T	G	G	G	T	T	G	G	T	K	T	T	T	G	T	T	T	T	T	G	G	G	G	G	T	T	G	G	G	G	G	T	T	G	G
Gm01	45206198	A	A	G	G	A	A	A	G	G	G	A	A	A	G	A	A	A	G	G	A	A	G	R	G	G	G	A	G	G	G	G	G	A	A	A	A	A	G	G	A	A	A	A	A	G	G	A	A
Gm01	45207846	G	G	A	A	G	G	G	A	A	A	G	G	G	A	G	G	G	A	A	G	G	A	G	A	A	A	G	A	A	A	A	A	G	G	G	G	G	A	A	G	G	G	G	G	A	A	G	G
Gm01	45218099	A	A	A	M	A	A	A	A	A	A	A	A	A	A	A	A	A	A	A	A	A	A	A	A	A	A	A	A	A	A	A	A	A	A	A	A	A	A	A	A	A	A	A	A	A	A	A	A
Gm01	45219114	A	A	G	G	A	A	A	G	G	G	A	A	A	G	A	A	A	G	G	A	A	G	A	G	G	G	A	G	G	G	G	G	A	A	A	A	A	G	G	A	A	A	A	A	G	G	A	A
Gm01	45242422	C	C	T	T	C	C	C	T	T	T	C	C	C	T	C	C	C	T	T	C	C	T	C	T	T	T	C	T	T	T	T	T	C	C	C	C	C	T	T	C	C	C	C	C	T	T	C	C
Gm01	45242456	C	C	C	C	C	C	C	C	C	C	C	C	A	C	C	C	C	C	C	C	C	C	C	C	C	C	C	C	C	C	C	C	C	C	C	C	C	C	C	C	C	C	C	C	C	C	C	C
Gm01	45279442	A	A	A	A	A	A	A	A	G	A	A	A	A	A	A	A	A	G	A	A	A	A	A	A	G	G	A	G	A	A	A	A	A	A	A	A	A	A	A	A	A	A	A	A	A	A	A	A
Gm01	45279446	K	T	G	T	K	T	K	T	G	T	K	T	T	T	T	T	T	G	T	T	T	T	T	T	G	T	T	G	T	T	T	T	T	T	T	T	T	G	T	T	K	T	T	T	K	G	T	T
Gm01	45279447	G	G	G	G	G	G	G	G	G	G	G	G	G	A	G	G	G	G	G	G	G	G	G	A	G	G	G	G	G	A	G	G	G	G	G	G	G	G	G	G	G	G	G	G	G	G	G	G
Gm01	45287683	A	A	A	A	A	A	A	C	C	A	A	A	A	C	A	A	A	C	C	A	A	C	M	C	C	C	A	C	A	C	C	M	A	A	A	A	A	C	A	A	A	A	A	A	A	C	A	A
Gm01	45341680	T	T	T	T	T	T	T	T	T	T	T	T	T	T	T	T	T	T	T	T	T	T	T	K	T	T	T	T	T	T	K	T	T	T	T	T	T	T	T	T	T	T	T	T	T	T	T	T
Gm01	45364034	T	T	T	T	T	T	T	C	C	T	T	T	T	C	T	T	T	C	C	T	T	Y	T	T	C	C	T	T	T	C	T	T	T	T	T	T	T	C	T	T	T	T	T	T	T	T	T	T
Gm01	45364059	C	C	C	C	C	C	C	C	C	C	C	C	S	C	C	C	C	C	C	C	C	C	C	C	C	C	C	C	C	C	C	C	C	C	C	C	C	C	G	C	C	C	C	C	C	C	C	C
Gm01	45431097	A	A	A	A	A	A	A	A	A	A	A	A	A	A	A	A	A	A	A	A	A	A	A	A	A	A	R	A	A	A	A	A	A	A	A	A	A	A	A	A	A	G	A	A	A	A	A	A
Gm01	45431123	G	G	G	G	G	G	G	T	G	G	G	G	G	G	G	G	G	T	G	G	G	G	G	G	G	G	G	G	G	G	G	G	G	G	G	G	G	G	G	G	G	G	G	G	G	G	G	G
Gm01	45461467	G	G	G	K	G	G	G	G	G	G	G	G	K	G	G	G	G	G	G	G	G	G	G	G	G	G	G	G	G	G	G	G	G	G	G	G	G	G	G	G	G	G	G	G	G	G	G	G
Gm01	45470685	A	A	A	A	M	A	A	A	A	A	A	A	M	A	A	A	A	A	A	A	A	A	A	A	A	A	A	A	A	M	A	A	A	M	A	A	A	A	A	A	M	A	A	A	C	A	A	A
Gm01	45506034	G	G	G	G	G	G	G	C	G	G	G	G	G	G	G	G	G	C	G	G	G	G	G	G	G	G	G	C	G	G	G	G	G	G	G	G	G	G	G	G	G	G	G	G	G	G	G	G
Gm01	45513342	A	A	A	A	A	A	A	G	A	A	A	A	A	A	A	A	A	G	A	A	A	A	A	A	A	A	A	G	A	A	A	A	A	A	A	A	A	A	A	A	A	A	A	A	A	A	A	A
Gm01	45601740	G	G	G	G	G	G	G	G	G	G	G	G	G	G	G	G	G	A	G	G	G	G	G	G	G	G	G	G	G	G	G	G	G	G	G	A	G	G	G	G	G	G	G	G	G	G	G	G
Gm01	45642794	A	A	M	A	A	A	A	A	A	A	M	A	A	A	A	A	A	C	A	A	A	A	A	A	A	A	A	A	A	M	A	A	A	A	A	A	A	A	A	C	A	A	A	A	A	A	A	A
Gm01	45663333	G	G	G	G	G	G	G	G	G	G	G	G	G	G	G	G	G	A	G	G	G	G	G	G	G	G	G	G	G	G	G	G	A	G	G	A	G	G	G	A	G	G	G	G	G	G	G	G
Gm01	45663747	G	G	G	G	G	G	G	G	G	G	G	G	G	G	G	G	G	C	G	G	G	G	G	G	G	G	G	G	G	G	G	G	C	G	G	C	G	G	G	C	G	G	G	G	G	G	G	G
Gm01	45762108	G	G	G	G	G	G	G	A	G	G	G	G	G	G	G	G	G	A	G	G	G	G	G	G	G	G	G	A	G	G	G	G	A	G	G	A	G	G	G	A	G	G	G	G	G	G	G	G
Gm01	45762109	C	C	C	C	C	C	C	G	C	C	C	C	C	C	C	C	C	G	C	C	C	C	C	C	C	C	C	G	C	C	C	C	G	C	C	G	C	C	C	G	C	C	C	C	C	C	C	C
Gm01	45770726	T	T	T	T	T	T	T	C	T	T	T	T	T	T	T	T	T	C	T	T	T	T	T	T	T	T	T	C	T	T	T	T	C	T	T	C	T	T	T	C	T	T	T	T	T	T	T	T
Gm01	45807794	T	C	C	C	C	C	C	C	C	T	C	C	T	C	T	T	T	C	C	T	T	T	C	T	C	C	C	C	C	C	C	C	C	T	T	C	T	T	T	C	T	C	T	T	T	C	T	C
Gm01	45873528	T	T	T	T	T	T	T	T	T	T	T	K	T	T	T	T	T	T	T	T	T	T	T	T	T	T	T	T	T	T	T	T	T	T	T	T	T	T	T	T	T	T	T	T	T	T	T	T
Gm01	45907434	T	T	T	T	T	T	T	C	T	T	T	T	T	T	T	T	T	T	T	T	T	T	T	T	T	T	T	T	T	T	T	T	T	T	T	T	T	T	T	T	T	T	T	T	T	T	T	T
Gm01	45944447	T	T	T	T	T	T	T	T	T	T	T	T	T	T	T	T	K	T	T	T	T	T	T	T	T	T	T	T	T	T	T	T	T	T	T	T	T	T	T	T	T	T	T	T	T	T	T	T
Gm01	45963173	T	T	T	T	T	T	T	T	T	T	T	T	T	T	T	T	T	T	T	T	T	T	T	T	T	T	T	T	T	T	T	T	K	T	T	T	T	T	T	T	T	T	T	T	T	K	G	T
Gm01	45963182	A	A	A	M	A	A	C	A	A	A	A	M	A	A	A	A	A	A	A	A	A	A	A	A	A	A	C	A	A	A	A	A	M	A	A	A	A	A	A	A	A	A	A	A	A	A	A	A
Gm01	45963199	C	C	C	C	C	C	C	C	C	C	C	C	C	C	C	C	C	C	C	C	C	C	C	C	C	A	C	A	C	C	C	C	C	C	C	C	C	C	C	C	C	C	C	M	C	M	C	C
Gm01	45989195	G	G	G	G	G	G	G	A	G	G	G	G	G	G	G	G	G	A	G	G	G	G	G	G	G	G	G	A	G	G	G	G	G	G	G	G	G	G	G	G	G	G	G	G	G	G	G	G
Gm01	46084597	A	A	A	A	A	A	A	A	A	A	A	A	A	A	A	M	A	A	A	A	A	A	A	A	A	M	A	A	A	A	A	A	A	A	A	A	A	A	A	A	A	A	A	A	A	A	M	M
Gm01	46146365	T	T	T	T	T	T	T	T	T	T	T	T	K	T	T	T	T	G	T	T	T	T	T	T	T	T	T	T	T	T	T	T	T	T	T	T	T	T	T	T	T	T	T	T	T	T	T	T
Gm01	46146371	C	C	C	C	M	C	C	C	C	C	C	C	C	C	C	C	C	C	C	C	C	C	A	C	C	C	C	C	C	C	C	C	C	C	C	C	C	M	C	C	C	C	C	C	C	C	C	C
Gm01	46186282	T	A	A	A	A	A	A	A	A	A	A	A	A	A	A	T	A	T	A	A	A	A	A	A	A	A	A	A	A	A	A	A	A	A	A	A	A	T	A	A	A	A	A	A	A	A	A	A
Gm01	46230447	G	G	G	G	G	G	G	G	G	G	G	G	G	G	G	G	G	G	G	G	G	G	G	G	G	G	G	G	G	G	G	G	G	G	T	G	G	G	G	G	G	G	G	G	G	G	G	G
Gm01	46326526	T	T	T	T	T	T	T	T	T	T	T	T	T	T	T	T	T	T	C	T	T	T	C	T	T	T	T	T	T	T	T	T	T	T	T	T	T	T	T	T	T	T	T	T	T	T	T	T
Gm01	46411779	T	T	T	T	T	T	T	K	T	T	T	T	T	T	T	T	T	T	T	T	T	T	T	T	T	T	T	T	T	T	T	T	T	T	T	T	G	T	T	T	T	T	T	T	G	T	T	T
Gm01	46555896	C	C	C	C	C	C	C	C	C	C	C	C	C	C	C	C	T	C	C	C	C	C	C	C	C	C	C	C	C	C	C	C	C	C	C	C	C	C	C	C	C	C	C	C	Y	C	C	C
Gm01	46563485	T	T	T	T	T	T	T	T	T	T	T	T	T	T	T	K	T	K	T	T	T	T	T	T	G	T	T	T	T	T	T	T	T	T	T	T	T	T	T	T	T	T	T	T	T	T	T	T
Gm01	46729367	T	T	T	T	T	T	T	T	T	T	T	T	C	T	T	T	T	T	T	T	T	T	T	T	T	T	T	C	T	T	T	T	T	T	Y	T	T	T	T	T	T	T	T	T	T	T	T	T
Gm01	46772985	A	A	A	A	A	A	A	A	A	A	A	A	A	A	A	A	A	T	A	A	A	A	A	A	A	A	A	A	A	A	A	A	A	A	A	A	A	A	A	A	A	T	A	A	A	A	A	A
Gm01	46779576	C	C	C	C	C	C	C	M	C	C	C	C	C	C	C	C	C	C	C	C	A	C	C	C	M	M	C	C	C	C	C	C	C	C	C	C	C	C	C	C	C	C	C	C	A	C	C	C
Gm01	46782308	C	C	C	C	C	C	C	C	C	C	C	C	C	C	C	C	C	A	C	C	C	C	C	C	C	C	C	C	C	C	C	C	C	C	C	C	C	C	C	C	C	A	C	C	C	C	C	C
Gm01	46800717	C	C	C	C	C	C	C	C	C	C	C	C	C	C	C	C	C	C	C	C	C	C	C	C	C	C	C	C	C	C	C	C	C	C	C	C	C	C	C	C	C	T	C	C	C	C	C	C
Gm01	46801096	G	G	G	G	G	G	G	G	G	G	G	G	G	G	G	G	G	A	G	G	G	G	G	G	G	G	G	G	G	G	G	G	G	G	G	G	G	G	G	G	G	A	G	G	G	G	G	G
Gm01	46812762	C	C	C	A	C	A	C	C	C	C	C	C	C	C	C	C	C	C	C	A	C	C	C	M	C	C	C	C	C	C	M	C	C	C	C	C	C	C	C	C	C	C	C	C	A	C	C	C
Gm01	46858883	T	T	T	Y	T	T	T	T	T	T	T	T	T	T	T	Y	T	T	T	T	T	T	T	T	T	T	T	T	T	T	T	T	T	T	T	T	T	T	T	T	T	T	T	T	T	T	T	T
Gm01	46858885	T	T	T	T	Y	T	T	T	T	T	T	T	T	T	T	T	T	T	T	T	T	T	T	Y	T	T	T	T	T	T	T	T	T	T	T	T	T	Y	T	T	T	T	T	T	T	T	T	T
Gm01	46892985	T	T	T	T	T	T	T	T	T	T	T	T	T	T	T	T	T	T	T	T	T	T	T	T	T	T	T	T	T	T	T	T	T	T	T	T	G	T	T	T	T	T	T	T	T	T	T	T
Gm01	46967435	C	C	C	C	C	C	C	C	C	C	C	C	C	C	C	C	C	T	C	C	C	C	C	C	C	C	C	C	C	C	C	C	C	C	C	C	C	C	C	C	C	T	C	C	C	C	C	C
Gm01	46996381	A	A	A	A	A	A	A	A	A	A	A	A	A	A	A	A	A	G	A	A	A	A	A	A	A	A	A	A	A	A	A	A	A	A	A	A	A	A	A	A	A	G	A	A	A	A	A	A
Gm01	47009401	M	A	A	A	A	A	A	A	A	A	A	A	C	A	A	A	A	A	A	A	A	A	A	C	A	A	A	A	A	A	A	A	C	A	A	A	M	A	A	M	A	A	A	M	A	A	A	C
Gm01	47073884	T	T	T	T	T	T	T	T	T	T	T	A	T	T	T	T	T	T	T	T	T	T	A	T	T	T	T	T	A	T	T	T	T	T	W	T	T	T	T	T	T	T	T	T	T	T	T	T
Gm01	47157298	T	T	T	T	T	K	T	T	T	T	T	T	T	T	K	T	T	T	K	G	T	T	T	T	T	T	T	T	T	T	T	T	T	K	T	T	T	T	T	T	T	T	T	T	T	T	T	T
Gm01	47157305	T	T	T	T	T	T	T	G	T	T	T	T	T	T	T	T	T	T	T	T	T	T	T	T	T	T	T	T	T	T	T	T	T	T	T	T	G	T	T	T	T	T	T	T	T	T	T	T
Gm01	47166617	A	A	A	A	A	A	A	A	A	A	A	A	R	A	A	A	A	A	A	A	A	A	A	A	A	A	A	A	A	A	R	A	A	A	A	A	A	A	A	A	A	A	A	A	A	A	A	A
Gm01	47218921	T	T	T	T	T	T	T	T	T	T	T	T	T	T	T	T	T	T	T	T	T	T	T	T	T	T	T	T	T	T	T	T	T	T	T	T	T	T	T	T	T	T	T	T	T	T	T	T
Gm01	47239736	C	C	C	C	C	C	C	C	C	C	C	C	S	C	C	C	C	C	C	C	C	C	C	C	C	C	C	C	C	G	C	C	C	C	C	C	C	C	C	C	C	C	C	C	C	C	C	C
Gm01	47239751	T	T	T	T	T	T	T	T	T	T	T	T	K	T	T	T	T	T	T	T	T	T	T	T	T	T	T	T	T	G	T	T	T	T	T	T	T	T	T	T	T	T	T	T	T	T	T	T
Gm01	47239776	C	C	C	C	C	C	C	C	C	C	C	C	C	C	C	C	C	C	C	A	C	A	C	C	C	C	M	C	C	C	C	C	C	C	A	C	A	M	C	C	C	C	C	C	C	C	C	C
Gm01	47365962	C	C	C	C	C	C	C	C	C	C	C	C	C	T	C	C	C	C	C	C	C	C	C	Y	C	C	C	C	T	C	C	C	C	C	C	C	C	C	C	C	C	C	C	C	C	C	C	T
Gm01	47366333	T	T	T	T	T	T	T	T	T	T	T	T	C	T	T	T	T	T	C	T	T	T	T	T	T	T	T	T	T	T	T	T	T	T	T	T	T	T	T	T	T	T	T	T	Y	T	T	T
Gm01	47567195	A	T	T	T	T	T	T	T	T	T	T	T	T	T	T	W	T	T	T	T	T	T	T	T	T	T	W	T	T	T	T	T	T	T	T	T	A	W	T	T	T	T	T	T	T	T	T	T
Gm01	47595665	A	A	A	A	A	A	A	A	A	A	A	A	A	A	A	A	A	A	A	A	A	A	A	R	A	A	A	A	A	A	A	A	A	A	A	A	R	A	A	A	A	A	A	A	R	A	A	A
Gm01	47616407	A	A	A	A	A	A	A	A	A	A	M	A	A	A	A	A	A	A	A	A	A	A	A	A	A	A	A	A	C	A	M	A	A	A	A	A	A	A	A	A	A	A	A	A	A	A	A	A
Gm01	47735406	T	T	T	T	T	T	T	T	T	T	T	T	T	T	T	C	T	T	T	T	T	T	T	T	T	T	T	T	T	T	T	T	T	T	T	T	T	T	T	T	T	T	T	T	T	T	T	T
Gm01	47912867	G	A	G	A	G	G	G	G	G	G	G	G	G	G	G	G	A	G	G	G	G	G	G	A	G	G	G	G	G	G	G	G	G	G	G	G	G	A	G	G	A	G	G	A	G	G	G	G
Gm01	47947125	G	G	G	G	C	C	C	G	G	G	C	C	C	G	G	G	G	C	G	G	G	G	G	G	G	G	C	G	G	C	G	G	C	G	G	C	C	G	G	C	G	G	G	G	G	G	G	C
Gm01	47948090	G	G	G	G	A	A	A	G	G	G	A	G	A	G	G	G	G	A	G	G	G	G	G	G	G	G	A	G	G	A	G	G	G	G	G	G	A	G	G	G	G	G	G	G	G	G	G	A
Gm01	47960354	T	T	T	T	A	A	A	T	T	T	T	T	T	T	T	T	T	A	T	T	T	T	T	T	T	T	A	T	T	A	T	T	T	T	T	T	A	T	T	T	T	T	T	T	T	T	T	A
Gm01	48016792	A	G	A	A	A	A	A	A	A	A	A	A	A	A	A	A	A	R	A	A	A	A	A	R	A	A	A	A	A	A	A	A	A	A	A	A	A	A	A	A	A	A	A	A	A	A	A	A
Gm01	48076204	A	A	G	G	A	A	A	A	G	A	G	G	G	A	A	A	A	G	A	G	A	A	A	A	A	A	A	A	A	A	A	A	G	A	A	G	G	A	A	G	A	A	A	A	A	A	A	A
Gm01	48102679	G	K	G	G	G	K	G	G	G	K	G	G	K	G	G	G	G	G	G	G	G	G	G	T	G	G	G	G	T	G	G	G	G	G	G	G	G	G	G	G	G	G	G	G	G	G	K	G
Gm01	48106119	T	T	T	T	C	C	C	T	C	T	C	C	C	T	T	T	T	C	T	T	T	T	T	T	T	T	C	T	T	C	T	T	T	T	T	T	C	T	T	T	T	T	T	T	T	T	T	C
Gm01	48106152	C	C	C	C	C	C	C	C	C	C	C	C	Y	C	C	C	C	C	C	C	C	C	C	C	C	C	C	C	C	C	C	C	C	C	C	C	C	C	C	C	C	C	C	Y	C	C	C	C
Gm01	48121171	C	C	C	C	A	A	A	C	A	C	A	A	A	C	C	C	C	A	C	C	C	C	C	C	C	C	A	C	C	A	C	C	C	C	C	C	A	C	C	C	C	C	C	C	C	C	C	A
Gm01	48214006	C	C	C	C	C	C	C	C	C	C	C	C	C	C	C	C	C	C	C	C	C	C	C	C	C	C	C	C	C	C	C	C	T	C	C	T	C	C	C	T	C	C	C	C	C	C	C	C
Gm01	48215164	T	T	T	T	T	T	T	C	T	T	T	T	T	T	T	T	T	T	T	T	T	T	T	T	T	T	T	T	T	T	T	T	T	T	T	Y	T	T	T	T	T	T	Y	T	T	T	Y	T
Gm01	48221601	C	T	T	C	C	C	C	C	C	T	C	T	C	C	T	T	T	T	T	T	T	T	T	C	T	T	C	T	T	T	T	T	T	T	C	T	T	C	T	T	T	T	T	T	T	T	C	C
Gm01	48272227	A	T	T	T	A	A	A	T	A	T	A	A	A	T	T	T	T	A	T	A	A	T	W	T	T	T	A	T	T	A	T	T	T	A	A	T	A	T	T	T	A	T	A	T	T	T	T	A
Gm01	48272228	T	A	A	A	T	T	T	A	T	A	T	T	T	A	A	A	A	A	A	T	T	A	W	A	A	A	T	A	A	A	A	A	A	T	T	A	T	A	A	A	T	A	T	A	A	A	A	T
Gm01	48272230	T	C	C	C	T	T	T	C	T	C	T	T	T	C	C	C	C	C	C	T	T	C	Y	C	C	C	T	C	C	C	C	C	C	T	T	C	T	C	C	C	T	C	T	C	C	C	C	T
Gm01	48272232	C	A	A	A	C	C	C	A	C	A	C	C	C	A	A	A	A	A	A	C	C	A	M	A	A	A	C	A	A	A	A	A	A	C	C	A	C	A	A	A	C	A	C	A	A	A	A	C
Gm01	48318551	C	C	C	C	A	A	C	C	C	C	C	C	C	C	C	C	C	C	C	C	C	C	C	C	C	C	A	M	C	C	C	C	C	C	C	C	C	C	C	C	C	C	C	C	C	C	C	A
Gm01	48318920	G	A	A	A	G	G	G	A	G	A	G	G	G	A	A	A	A	A	A	G	G	A	G	A	A	A	G	A	A	A	A	A	A	G	G	A	G	A	A	A	G	A	G	A	A	A	A	G
Gm01	48322926	A	G	G	G	A	A	A	G	A	G	A	A	A	G	G	G	G	G	G	A	A	G	G	G	G	G	A	G	G	G	G	G	G	A	A	G	A	G	G	G	A	G	A	G	G	G	G	A
Gm01	48323271	T	T	T	T	T	T	T	K	T	T	T	T	K	T	T	T	T	T	K	T	T	T	T	T	T	T	T	T	T	T	T	T	T	T	T	T	T	T	K	T	T	T	G	T	T	T	T	T
Gm01	48345657	T	T	T	T	T	T	T	T	T	T	T	T	T	T	T	T	T	T	T	T	T	T	T	T	T	T	T	T	T	T	T	T	K	T	T	T	T	T	T	T	T	T	T	T	T	T	T	T
Gm01	48424558	G	A	A	A	G	G	G	A	G	A	G	G	G	A	A	A	A	G	A	G	G	A	G	A	A	A	G	A	A	G	A	A	A	G	G	A	G	A	A	A	R	A	G	A	A	A	A	G
Gm01	48424580	G	A	A	A	G	G	G	A	G	A	G	G	G	A	A	A	A	G	A	G	G	A	G	A	A	A	G	A	A	G	A	A	G	G	G	G	G	A	A	G	G	A	G	A	A	A	A	G
Gm01	48460914	T	T	C	C	C	C	C	C	T	C	C	C	C	C	C	C	C	C	C	T	T	C	Y	C	C	C	C	C	C	C	C	C	C	T	T	C	C	C	C	C	C	C	T	C	C	C	T	C
Gm01	48461265	G	G	A	A	A	A	A	A	G	A	A	A	R	A	A	A	A	A	A	G	G	A	R	R	A	A	A	A	A	A	A	A	A	G	G	A	A	A	A	A	R	A	G	A	A	A	G	A
Gm01	48493418	T	T	C	C	C	C	C	C	T	C	C	C	C	C	C	C	C	C	C	T	T	C	T	C	C	C	C	C	C	C	C	C	C	T	T	C	C	C	C	C	C	C	T	C	C	C	T	C
Gm01	48509630	C	C	T	T	T	T	T	T	C	T	T	T	T	T	T	T	T	T	T	C	C	T	C	T	T	T	T	T	T	T	T	T	T	C	C	T	T	T	T	T	T	T	C	T	T	T	C	T
Gm01	48509641	A	A	G	G	G	G	G	G	R	G	G	G	G	G	G	G	G	G	G	A	A	G	A	G	G	G	G	G	G	G	G	G	G	A	A	G	G	G	G	G	G	G	A	G	G	G	A	G
Gm01	48536727	A	M	A	A	C	A	A	A	A	A	A	A	A	A	A	A	M	M	M	A	A	A	M	A	A	A	A	A	A	M	A	A	A	A	A	A	A	A	A	A	A	A	A	A	A	A	A	A
Gm01	48544983	T	T	T	T	T	Y	T	T	T	T	T	T	T	T	T	T	T	T	T	T	T	Y	T	T	T	T	T	T	T	T	T	T	T	T	T	T	T	T	T	T	T	T	T	T	T	T	T	T
Gm01	48549405	T	C	C	C	C	C	C	C	T	C	C	C	C	C	C	C	C	C	C	T	T	C	Y	C	C	C	C	C	C	C	C	C	C	T	T	C	C	C	C	C	C	C	T	C	C	C	C	C
Gm01	48566632	C	A	A	A	A	A	A	A	C	A	A	A	A	A	A	A	A	A	A	C	C	A	A	A	A	A	A	A	A	A	A	A	A	C	C	A	A	A	A	A	A	A	C	A	A	A	A	A
Gm01	48567026	C	A	A	A	A	A	A	A	C	A	A	A	A	A	A	A	A	A	A	C	C	A	A	A	A	A	A	A	A	A	A	A	A	C	C	A	A	A	A	A	A	A	C	A	A	A	A	A
Gm01	48567027	A	C	C	C	C	C	C	C	A	C	C	C	C	C	C	C	C	C	C	A	A	C	C	C	C	C	C	C	C	C	C	C	C	A	A	C	C	C	C	C	C	C	A	C	C	C	C	C
Gm01	48567029	T	A	A	A	A	A	A	A	T	A	A	A	A	A	A	A	A	A	A	T	T	A	A	A	A	A	A	A	A	A	A	A	A	T	T	A	A	A	A	A	A	A	T	A	A	A	A	A
Gm01	48621272	T	T	T	T	T	T	T	T	T	T	T	T	T	T	T	T	T	T	T	T	T	T	T	T	T	T	T	T	T	T	T	T	G	T	T	T	T	T	T	T	T	T	T	T	T	T	T	T
Gm01	48660831	T	T	T	T	T	K	T	G	T	T	T	T	T	T	T	T	K	T	T	T	T	T	T	T	T	T	T	T	T	T	G	T	T	T	T	T	T	T	T	T	T	T	T	T	T	T	T	T
Gm01	48660835	T	T	T	T	T	T	T	G	T	T	T	T	T	T	T	T	K	T	T	T	T	T	T	T	T	T	T	T	T	T	G	T	T	T	T	T	T	T	T	T	T	T	T	T	T	T	T	T
Gm01	48766379	A	A	A	A	A	A	A	A	A	A	A	A	A	A	M	A	A	A	A	A	A	A	A	A	A	A	A	A	A	A	A	A	A	A	A	A	A	A	A	A	A	A	A	A	A	A	A	A
Gm01	48781153	T	T	T	T	T	T	T	T	T	T	T	T	T	T	T	T	T	T	T	T	T	T	T	T	T	T	T	T	Y	T	T	T	T	T	C	T	T	T	T	T	T	T	T	T	T	T	T	T
Gm01	48815154	C	T	T	C	T	T	C	C	C	C	T	C	T	T	T	T	T	C	C	C	C	C	T	C	T	C	C	C	T	C	T	Y	T	C	C	T	T	C	C	T	C	T	C	T	C	T	T	C
Gm01	48818496	C	G	G	G	G	G	G	G	C	G	G	G	G	G	G	G	G	G	C	C	C	G	S	G	G	C	G	G	G	G	G	G	G	C	C	G	G	G	C	G	G	G	C	G	C	G	G	G
Gm01	48818852	C	G	G	G	G	G	G	G	C	G	G	G	G	G	G	G	G	G	C	C	C	G	S	G	G	C	G	G	G	G	G	G	G	C	C	G	G	G	C	G	G	G	C	G	C	G	G	G
Gm01	48952608	C	M	C	C	C	C	C	C	C	C	C	C	C	C	C	C	C	C	C	C	C	C	C	C	C	C	C	C	C	M	C	C	C	C	C	C	C	M	C	C	C	C	C	C	C	C	M	C
Gm01	48952900	T	T	T	T	K	T	T	T	T	T	T	K	T	T	T	T	T	T	T	T	T	T	T	T	T	T	T	T	T	T	T	T	T	T	T	T	T	T	T	K	T	T	T	T	T	T	T	T
Gm01	48981161	A	A	T	A	A	A	A	T	A	A	A	A	A	A	A	A	A	A	A	A	A	T	A	A	A	A	A	A	A	T	A	A	A	A	A	A	A	A	A	A	A	A	A	A	A	A	A	A
Gm01	48981562	G	G	A	A	G	G	G	A	G	G	G	G	G	G	G	G	G	G	G	G	G	A	G	G	G	G	G	G	G	A	G	G	G	G	G	G	G	G	G	G	G	G	G	G	G	G	G	G
Gm01	49132851	G	C	C	G	C	C	C	G	G	C	C	C	G	C	C	G	C	G	G	C	C	G	C	G	C	C	C	C	C	C	C	G	C	C	G	C	C	C	G	G	G	C	C	C	C	C	C	G
Gm01	49132860	T	T	C	T	T	T	T	T	T	T	T	T	T	C	C	T	C	T	T	T	T	T	T	T	T	T	T	T	T	C	T	T	T	C	T	T	T	C	T	T	T	T	T	T	T	C	T	T
Gm01	49132878	G	G	A	G	A	G	G	A	A	A	A	A	G	A	R	A	A	G	A	A	A	A	A	A	G	G	A	A	A	A	A	A	A	A	A	A	G	A	G	A	A	A	A	A	A	A	A	A
Gm01	49141602	A	A	A	A	A	A	A	A	A	A	A	A	A	A	A	A	A	A	A	A	A	A	A	A	A	A	A	A	C	A	A	A	A	A	A	A	C	A	A	A	A	A	A	A	A	A	A	A
Gm01	49147399	T	T	A	T	T	T	T	T	T	T	T	T	T	A	A	T	A	T	T	T	T	T	T	T	T	T	T	T	T	A	T	T	T	A	T	T	T	A	T	T	T	A	T	T	T	A	T	T
Gm01	49147757	G	T	T	T	T	T	T	T	T	T	T	T	T	T	T	T	T	T	T	T	T	T	T	T	T	T	T	T	T	T	T	T	T	T	T	T	T	T	T	T	T	T	T	T	T	T	T	T
Gm01	49179068	T	T	G	T	G	T	T	G	G	G	G	G	T	G	G	G	G	G	G	G	G	G	G	T	T	T	T	G	G	G	G	G	G	G	G	G	G	G	G	G	G	G	G	G	G	G	G	T
Gm01	49179084	T	T	C	T	C	T	T	C	C	C	C	C	T	C	C	C	C	C	C	C	C	C	C	T	T	T	T	C	C	C	C	C	C	C	C	C	C	C	C	C	C	C	C	C	C	C	C	T
Gm01	49282157	T	T	T	T	T	T	T	T	T	T	T	T	T	T	C	T	T	T	T	T	T	T	T	T	T	T	T	T	T	T	T	T	T	T	T	T	T	C	T	T	T	T	C	T	T	T	T	T
Gm01	49351928	A	A	A	A	A	A	A	A	A	A	A	A	A	A	A	A	A	A	A	A	A	A	A	A	A	A	A	A	A	M	A	A	A	A	A	A	A	A	A	A	A	A	A	A	A	A	A	A
Gm01	49353086	C	C	C	C	C	C	C	C	C	C	C	C	C	C	C	Y	C	C	C	C	C	C	C	C	C	Y	C	C	C	C	C	C	C	C	Y	C	C	C	C	C	C	C	C	C	C	C	C	C
Gm01	49392325	T	A	T	T	T	A	T	A	T	A	A	A	T	A	T	T	T	T	T	T	T	T	T	T	A	A	A	T	T	T	T	T	T	T	T	T	A	A	T	T	T	T	A	T	T	T	A	T
Gm01	49405667	C	T	C	C	C	T	C	T	C	T	T	T	C	T	T	C	C	C	C	C	C	C	C	C	T	T	T	C	C	C	C	C	C	C	C	C	T	T	C	C	C	C	T	C	C	C	T	C
Gm01	49438641	T	T	T	T	T	T	T	T	T	T	T	T	T	T	T	T	T	T	T	T	T	T	T	T	T	T	T	T	T	T	T	T	T	T	T	T	T	T	T	T	T	T	T	T	T	T	T	T
Gm01	49450724	C	Y	C	C	C	C	C	C	C	C	C	C	C	C	C	C	C	C	T	C	C	C	C	C	C	C	C	C	C	Y	C	C	C	C	C	C	C	C	C	C	C	C	C	C	C	C	C	C
Gm01	49508001	C	C	T	C	C	C	T	C	T	C	C	C	T	C	C	T	C	C	C	T	C	T	C	T	C	C	C	T	C	C	C	C	C	C	C	C	C	C	C	C	C	T	C	C	C	T	C	C
Gm01	49508026	A	A	T	A	A	A	T	A	T	A	A	A	T	A	A	T	A	A	A	T	A	T	A	T	A	A	A	T	A	A	A	A	A	A	A	A	A	A	A	A	A	T	A	A	A	T	A	A
Gm01	49613296	G	G	G	G	A	G	G	G	G	G	G	G	G	A	G	G	A	G	A	G	G	G	G	G	G	G	G	G	G	A	A	A	G	G	A	A	G	G	G	A	A	G	G	G	A	G	G	G
Gm01	49765156	M	A	A	A	A	A	A	A	A	A	A	A	M	A	A	A	A	A	A	A	M	A	A	A	A	A	A	A	M	A	A	A	A	A	A	A	A	A	M	A	A	A	A	A	A	M	A	A
Gm01	49891838	A	A	G	G	G	A	G	A	G	A	A	A	G	A	G	G	A	A	G	G	G	G	G	G	G	G	A	G	A	G	G	G	A	G	A	A	A	A	G	A	G	A	G	G	G	G	A	A
Gm01	49912343	T	T	C	C	C	T	C	T	C	T	T	T	C	T	C	C	T	T	C	C	C	C	C	C	T	C	T	C	T	T	C	C	T	C	C	T	T	T	C	T	C	T	C	C	C	C	T	T
Gm01	49968589	C	T	C	C	C	T	C	T	T	T	T	T	C	T	T	C	T	C	C	C	C	C	C	C	C	C	T	C	T	C	C	C	T	C	C	T	T	C	C	T	C	C	C	C	C	C	T	Y
Gm01	49973801	A	T	A	A	A	A	A	T	A	T	T	T	A	A	A	A	A	A	A	A	A	A	A	A	A	A	A	A	T	A	A	A	A	A	A	T	A	A	A	A	A	A	A	A	A	A	T	T
Gm01	49998046	T	G	T	T	G	G	G	G	T	G	G	G	G	G	G	G	G	G	G	G	G	G	G	G	T	G	G	G	G	T	G	G	G	G	G	G	G	G	G	G	G	G	G	G	G	G	G	G
Gm01	49998077	T	A	T	T	T	A	T	A	T	A	A	A	A	A	A	T	A	T	T	T	T	T	T	T	T	T	A	T	A	T	T	W	A	T	T	A	A	T	T	A	T	T	T	T	T	T	A	A
Gm01	49998444	A	A	A	A	A	A	T	A	A	A	A	A	A	A	A	T	A	T	T	T	T	T	T	T	A	T	A	T	A	A	T	T	A	T	T	A	A	A	T	A	T	T	A	T	T	T	A	A
Gm01	49998534	T	T	G	T	G	T	G	G	T	T	T	T	T	T	T	T	T	G	T	G	G	G	G	G	T	T	T	K	T	T	G	G	T	G	G	T	T	T	G	T	G	G	T	G	G	G	T	T
Gm01	50062543	T	T	T	T	T	T	T	T	T	T	T	Y	T	T	T	T	T	T	T	T	T	T	T	T	T	T	T	T	T	T	T	T	T	C	T	T	T	T	T	T	T	T	T	T	T	T	T	T
Gm01	50062549	C	C	C	C	C	C	C	C	C	C	C	C	C	C	C	C	C	C	C	C	C	C	C	C	C	M	C	C	C	C	C	C	C	A	C	C	C	C	C	C	C	C	C	C	C	C	C	C
Gm01	50067910	T	T	T	T	T	T	T	T	T	T	T	T	T	T	T	T	T	T	T	T	T	T	T	T	T	T	T	T	T	T	T	T	T	T	K	T	K	T	T	T	T	T	T	T	G	T	T	T
Gm01	50069945	A	A	A	A	A	A	A	A	A	A	A	A	A	A	A	A	A	A	A	A	A	A	A	A	A	A	A	A	A	A	A	A	A	A	A	A	A	A	A	A	A	A	A	A	A	A	A	A
Gm01	50069950	A	R	A	A	A	A	A	A	A	A	A	A	A	A	R	A	A	A	A	R	G	A	A	A	A	A	A	A	A	A	A	A	A	A	R	A	A	A	A	A	A	A	A	A	A	R	A	A
Gm01	50069956	T	K	T	T	T	T	T	T	T	T	T	T	T	T	T	T	T	K	T	T	T	T	T	T	T	T	T	T	T	T	T	T	T	T	T	T	T	T	T	T	T	T	T	T	T	T	T	T
Gm01	50102129	G	G	T	G	T	G	T	T	G	G	G	G	G	T	T	G	T	G	G	T	T	T	T	T	G	T	G	T	G	T	T	T	G	G	T	G	T	G	T	G	G	T	G	K	T	T	G	G
Gm01	50118813	T	T	T	T	T	T	T	T	T	T	T	T	T	T	T	T	G	T	T	G	G	T	T	T	T	G	T	T	T	G	T	T	T	T	G	T	G	T	G	T	T	G	T	T	G	T	T	T
Gm01	50125980	T	T	T	T	T	T	T	T	T	T	T	T	T	T	T	T	C	T	T	C	C	T	T	T	T	C	T	T	T	C	T	T	T	T	C	T	C	T	C	T	T	C	T	T	C	T	T	T
Gm01	50132899	G	G	C	G	C	G	C	C	G	G	G	G	G	C	C	G	C	G	G	C	C	C	G	C	G	C	G	C	G	C	C	C	G	G	C	G	C	G	C	G	G	C	G	S	C	C	G	G
Gm01	50132902	G	G	A	G	A	G	A	A	G	G	G	G	G	A	A	G	A	G	G	A	A	A	G	A	G	A	G	A	G	A	A	A	G	G	A	G	A	G	A	G	G	A	G	R	A	A	G	G
Gm01	50133285	A	A	A	A	A	A	A	A	A	A	A	A	A	A	A	A	A	A	A	A	A	A	A	A	A	C	A	M	A	A	A	A	A	A	A	A	A	A	A	A	A	A	M	M	A	A	A	A
Gm01	50133304	C	C	T	C	T	C	T	T	C	C	C	C	C	T	T	C	T	C	C	T	T	T	C	T	C	T	C	T	C	T	T	T	C	C	T	C	T	C	T	C	C	T	C	Y	T	T	C	C
Gm01	50189615	A	A	A	A	A	A	A	A	A	C	A	A	C	A	A	M	A	A	A	A	A	A	A	A	A	A	C	A	C	A	A	A	A	A	A	C	C	A	A	C	A	A	A	A	A	A	A	C
Gm01	50228792	A	G	A	G	A	G	A	A	G	G	G	A	G	A	A	G	A	A	A	G	G	A	R	A	A	G	G	A	G	A	A	A	A	G	G	G	A	A	A	G	G	A	A	A	A	A	G	G
Gm01	50235031	T	C	T	C	T	C	T	T	C	C	C	C	C	T	T	C	C	T	C	C	C	T	C	T	T	C	C	T	C	T	T	T	C	C	C	C	C	T	C	C	C	C	C	T	C	T	C	C
Gm01	50235052	T	C	T	C	T	C	T	T	C	C	C	C	C	T	T	C	C	T	C	C	C	T	C	T	T	C	C	T	C	T	T	T	C	C	C	C	C	T	C	C	C	C	C	T	C	T	C	C
Gm01	50267251	G	R	G	A	G	A	G	G	A	A	A	A	A	G	A	A	G	G	G	A	A	G	G	G	G	A	A	G	A	G	G	G	A	A	A	A	A	G	A	A	A	A	A	G	A	G	A	A
Gm01	50301755	G	G	A	G	A	G	A	A	G	G	G	G	G	A	A	G	A	A	A	A	A	A	A	A	G	G	G	A	G	A	A	A	G	A	A	G	A	G	A	G	A	A	G	A	A	A	G	G
Gm01	50310715	A	A	G	A	G	A	G	G	A	A	A	A	A	G	G	A	G	G	A	A	A	G	G	A	A	A	A	G	A	G	G	G	A	A	G	A	A	A	A	A	G	A	A	G	A	A	A	A
Gm01	50333498	C	C	T	C	C	C	T	C	C	C	C	C	C	C	C	C	C	T	C	C	C	T	C	T	C	C	C	C	C	T	C	C	C	C	C	C	C	C	C	C	C	C	C	T	C	T	C	C
Gm01	50333501	G	G	G	G	G	G	G	G	G	G	G	G	G	G	A	G	G	G	G	A	A	G	G	A	G	G	G	A	G	G	A	A	G	A	A	G	G	G	A	G	A	A	G	G	A	G	G	G
Gm01	50367235	C	C	T	C	T	C	T	T	C	C	C	C	C	T	T	C	T	T	T	T	T	T	T	C	C	C	C	T	C	T	T	T	C	T	T	C	T	C	T	C	T	T	T	T	T	T	C	C
Gm01	50382197	T	T	C	T	C	T	C	Y	T	T	T	T	T	C	C	T	C	C	C	C	C	C	C	C	T	T	T	C	T	C	C	C	T	C	C	T	Y	T	C	T	Y	C	C	C	C	C	T	T
Gm01	50416297	A	A	G	A	G	A	G	G	A	A	A	A	A	G	G	A	G	G	G	G	G	G	G	G	A	A	A	G	A	G	G	G	A	G	G	A	G	A	G	A	G	G	G	G	G	G	A	A
Gm01	50418333	T	T	C	T	C	T	C	C	T	T	T	T	T	C	T	T	C	C	C	T	T	C	C	T	T	T	T	T	T	C	T	T	T	T	T	T	C	T	C	T	T	T	C	C	C	C	T	T
Gm01	50418370	C	C	A	C	A	C	A	A	C	C	C	C	C	A	C	C	A	A	A	C	C	A	A	C	C	C	C	C	C	A	C	C	C	C	C	C	A	C	A	C	C	C	A	A	A	A	C	C
Gm01	50427345	T	T	T	T	T	T	T	T	T	T	T	T	T	T	T	T	T	T	T	C	T	T	T	T	Y	T	T	T	T	T	T	T	T	T	T	T	T	T	T	T	T	T	T	T	T	T	T	T
Gm01	50502512	G	A	G	A	G	A	G	G	A	A	A	A	A	A	G	A	G	G	G	G	G	G	G	G	A	A	A	A	A	G	G	G	A	G	A	A	G	A	A	A	A	G	G	A	A	G	A	A
Gm01	50502941	G	A	G	A	G	A	G	G	A	A	A	A	A	G	G	A	G	G	G	G	G	G	G	G	A	A	A	G	A	G	G	G	A	G	G	A	G	A	A	A	G	G	G	R	A	G	A	A
Gm01	50523517	T	T	T	T	T	T	T	G	T	T	T	T	T	T	T	G	T	T	T	T	T	T	T	T	T	T	T	T	T	T	T	T	T	T	K	T	T	T	T	T	T	T	T	T	G	T	T	G
Gm01	50523525	C	C	C	C	Y	C	C	C	C	C	C	C	C	C	C	C	C	C	C	C	C	C	C	C	C	C	C	C	C	C	C	C	C	C	C	C	C	C	Y	C	C	C	C	Y	T	C	C	C
Gm01	50574596	A	A	A	A	A	A	A	A	A	A	A	A	A	A	A	A	A	A	A	A	A	A	A	A	A	A	A	A	A	A	A	A	G	A	A	A	A	A	A	A	A	A	A	A	A	A	A	A
Gm01	50574635	G	G	G	G	G	G	G	G	A	G	G	G	G	G	G	G	G	G	G	G	G	G	G	G	A	G	G	G	G	G	G	G	G	G	G	G	G	A	G	G	G	G	G	G	G	G	G	G
Gm01	50626163	C	T	C	T	C	T	C	C	T	T	T	T	C	C	C	T	C	C	C	C	C	C	C	C	C	T	T	C	T	C	T	C	T	C	C	T	C	T	T	T	C	C	C	C	T	C	T	T
Gm01	50626403	T	T	T	Y	T	T	T	T	T	T	T	T	C	T	T	T	Y	T	T	T	T	T	T	T	T	T	T	Y	T	T	Y	T	T	T	T	T	T	T	T	T	T	T	T	T	T	T	T	Y
Gm01	50626763	T	T	C	T	C	T	C	C	T	T	T	T	T	C	C	T	C	C	C	C	C	C	C	C	T	T	T	C	T	C	T	T	T	C	C	T	C	T	T	T	C	C	C	Y	T	C	T	T
Gm01	50635273	T	T	C	T	C	T	C	C	T	T	T	T	T	C	C	T	C	T	C	C	C	C	T	C	T	T	T	C	T	C	T	T	T	T	C	T	C	T	T	T	C	C	C	T	T	C	T	T
Gm01	50645669	T	T	T	K	T	T	T	T	T	T	T	T	T	T	T	T	T	T	K	T	T	T	T	T	T	T	T	T	T	T	T	T	T	T	T	T	T	T	T	K	T	T	T	T	T	T	T	T
Gm01	50676183	T	T	T	T	T	T	T	T	C	T	T	T	T	T	T	T	T	T	Y	T	T	T	T	T	T	T	Y	T	T	T	T	T	T	T	C	T	T	T	T	T	T	T	T	T	T	T	T	T
Gm01	50698771	A	A	G	A	G	A	G	G	A	A	A	A	A	G	G	A	G	A	G	G	A	G	A	R	A	A	A	G	A	G	A	A	A	G	A	A	G	A	A	A	G	G	G	R	A	G	A	A
Gm01	50703950	C	G	C	C	C	C	C	S	C	C	C	C	S	C	C	S	C	C	C	C	C	C	C	S	C	C	C	C	C	C	C	C	C	C	C	C	C	C	C	C	S	C	C	C	C	C	C	C
Gm01	50776387	G	G	A	G	A	G	A	A	G	G	A	G	G	A	A	G	A	G	G	A	G	A	R	A	G	G	G	A	G	A	G	G	G	A	A	G	A	G	G	G	A	A	A	A	G	A	G	G
Gm01	50848439	T	T	T	T	T	T	T	T	T	T	T	T	T	T	T	T	T	T	T	T	T	T	T	T	T	T	T	T	T	T	T	T	T	T	T	T	T	T	T	T	T	T	T	T	T	T	T	T
Gm01	50854489	T	T	T	T	T	T	T	T	T	T	T	T	T	T	T	T	T	T	T	T	T	T	T	T	T	T	T	T	T	T	T	T	T	T	K	T	T	T	T	K	T	T	T	T	T	T	T	T
Gm01	50854496	T	T	T	K	T	T	T	K	T	T	T	T	K	T	T	T	T	T	T	T	T	T	T	T	T	T	T	T	T	T	T	T	T	T	K	T	T	T	T	K	K	T	T	T	T	T	T	T
Gm01	50930012	C	C	C	C	C	C	T	C	C	C	C	C	C	C	C	C	T	C	T	C	C	C	C	T	C	C	C	T	C	T	C	C	C	C	T	C	C	C	C	C	C	T	C	C	C	T	C	C
Gm01	50952407	C	C	C	C	C	C	C	C	C	C	C	C	C	C	C	C	T	C	C	C	C	C	C	C	C	C	C	C	C	T	C	C	C	C	C	C	C	C	C	C	C	C	C	C	C	T	C	C
Gm01	51007163	A	G	G	G	G	G	G	A	G	G	G	G	G	G	A	G	A	A	A	G	G	G	A	A	G	G	G	A	G	R	G	R	G	A	A	A	G	G	G	A	A	A	A	R	G	A	G	A
Gm01	51016259	G	G	G	G	G	G	G	G	T	G	G	G	G	G	G	G	G	G	G	T	T	T	G	G	T	T	G	G	G	G	G	T	G	G	G	G	T	T	T	G	G	G	G	G	T	G	G	G
Gm01	51016606	T	T	T	T	T	T	T	T	T	T	T	T	T	T	T	T	G	T	T	T	T	T	T	T	T	T	T	T	T	T	T	T	T	T	T	T	K	T	K	T	T	T	T	T	T	T	T	T
Gm01	51054034	T	T	T	T	T	T	T	T	T	T	T	K	T	T	T	T	T	T	T	K	T	T	T	T	T	K	T	T	T	T	T	T	T	T	T	T	T	T	T	T	T	T	T	T	T	T	T	K
Gm01	51063157	A	A	A	A	A	A	G	G	A	A	A	A	A	A	A	A	G	A	G	A	A	G	A	A	A	A	A	G	A	G	A	A	A	A	A	A	A	A	A	A	A	A	A	A	A	G	A	A
Gm01	51068120	G	G	G	R	G	G	G	G	G	G	G	G	G	G	G	G	G	G	G	G	G	G	G	R	G	G	G	A	G	G	G	G	A	G	G	G	G	G	G	G	R	G	G	G	A	G	G	G
Gm01	51081074	A	C	C	C	C	C	A	A	C	C	C	C	C	C	C	C	A	A	A	C	C	C	C	C	C	C	C	A	C	C	C	C	C	A	C	A	C	C	C	A	A	C	C	M	C	A	C	A
Gm01	51081460	T	T	T	T	C	T	T	C	T	T	T	T	T	T	T	T	Y	T	C	T	T	C	T	T	T	T	T	C	T	C	T	T	T	T	T	T	T	T	T	T	T	T	T	T	T	C	T	T
Gm01	51085296	T	T	T	T	T	T	T	T	C	T	T	T	T	T	C	T	C	T	T	C	C	C	C	C	T	C	T	T	T	C	T	T	T	T	C	T	T	T	C	T	T	C	C	T	C	T	T	T
Gm01	51085645	T	C	C	C	C	C	T	T	C	C	C	C	C	C	C	C	C	T	T	C	C	C	C	C	C	C	C	T	C	T	T	T	C	T	C	T	C	C	C	T	T	C	C	T	C	T	C	T
Gm01	51085677	C	C	C	C	C	C	C	C	T	C	C	C	C	C	T	C	T	C	C	T	Y	T	T	Y	C	T	C	C	C	T	C	C	C	C	T	C	C	C	T	C	C	T	T	C	T	T	C	C
Gm01	51099396	A	A	A	A	A	A	A	A	A	A	A	A	A	A	A	A	A	A	A	A	A	A	A	A	C	A	A	A	A	A	A	A	A	A	A	A	A	C	A	M	A	A	A	A	A	A	C	A
Gm01	51143599	A	A	A	A	A	A	A	A	A	A	A	A	A	A	A	A	A	A	A	A	A	A	A	A	A	A	A	A	A	A	A	A	A	A	A	A	A	A	A	A	A	A	A	W	A	A	A	W
Gm01	51152256	C	G	G	G	C	C	C	G	G	G	G	G	G	G	G	G	G	C	G	G	G	G	G	G	G	G	G	G	G	G	G	C	C	C	G	C	G	C	G	C	C	S	G	G	G	G	C	C
Gm01	51220743	C	A	A	A	A	A	A	C	C	A	A	A	A	C	C	A	A	C	A	A	C	C	C	C	A	C	A	C	A	C	A	A	A	A	C	C	A	A	C	C	C	C	C	C	C	C	A	C
Gm01	51225028	C	C	C	M	C	C	C	A	C	C	C	C	C	C	C	C	C	C	C	A	C	C	M	C	C	C	C	C	C	C	C	C	C	C	C	C	C	C	C	C	C	C	M	C	C	C	C	C
Gm01	51225046	C	T	T	T	T	T	T	C	C	T	T	T	T	C	C	T	T	C	C	T	C	T	Y	C	T	C	T	C	T	C	T	T	T	T	C	C	T	T	C	T	C	C	T	C	C	C	T	T
Gm01	51230322	A	A	A	A	A	A	A	A	A	A	A	A	C	A	A	A	A	A	A	A	A	A	A	A	A	A	A	C	A	A	A	A	A	A	A	A	A	A	A	A	A	A	A	A	A	A	A	A
Gm01	51359883	C	C	C	C	C	C	C	C	M	C	C	C	C	C	C	C	A	C	C	C	C	C	C	C	C	C	C	C	C	C	M	C	C	C	C	C	C	C	C	C	C	C	C	C	C	C	C	C
Gm01	51458263	G	G	G	G	T	T	G	G	G	G	G	G	G	K	G	T	G	G	G	G	G	G	G	G	G	G	G	G	G	G	G	G	G	G	G	G	G	G	G	G	G	G	K	K	G	G	G	G
Gm01	51527301	G	A	G	A	G	G	G	G	G	A	G	G	A	G	G	A	G	G	G	G	G	G	G	A	A	G	A	G	G	G	G	G	G	G	G	A	R	A	G	G	G	G	G	R	G	G	G	G
Gm01	51538519	C	C	C	C	C	C	C	T	C	C	C	C	C	C	T	C	C	C	T	C	C	C	C	C	C	T	C	C	C	C	C	C	C	C	C	C	C	C	C	C	C	C	C	C	C	C	C	C
Gm01	51540158	A	A	A	A	A	A	M	A	M	A	A	A	A	A	A	A	A	M	A	A	A	A	A	M	A	A	A	M	A	A	M	A	A	A	A	A	A	A	A	A	A	A	A	A	A	A	A	A
Gm01	51553036	A	G	A	G	A	A	A	A	A	G	A	A	G	A	A	G	A	G	G	G	A	A	A	A	G	A	G	A	A	A	A	A	A	G	A	G	G	G	A	A	A	A	A	G	A	A	A	A
Gm01	51572626	A	A	A	A	A	A	A	G	A	A	A	A	A	A	G	A	A	A	G	A	A	A	G	A	A	G	A	A	A	A	A	A	A	A	A	A	A	A	A	A	A	A	A	A	A	A	A	A
Gm01	51615676	C	C	T	C	T	C	T	T	C	C	T	T	C	C	T	C	C	C	C	C	T	T	T	C	C	T	C	T	T	C	C	T	C	C	C	C	C	C	C	C	C	C	C	C	C	C	C	C
Gm01	51615689	C	C	T	C	T	C	T	T	C	C	T	T	C	C	T	C	C	C	T	C	T	T	T	C	C	T	C	T	T	C	C	T	C	C	C	C	C	C	C	C	C	C	C	C	C	C	C	C
Gm01	51621382	A	G	A	G	A	A	A	A	G	G	A	A	G	A	G	G	G	G	G	G	A	A	A	A	G	G	G	A	A	A	A	A	A	G	A	G	G	G	A	A	A	A	A	R	A	A	A	A
Gm01	51665775	A	A	A	A	A	A	A	A	A	A	A	M	A	A	A	A	A	A	A	A	A	A	A	A	A	A	A	A	A	A	A	A	A	A	A	A	A	A	A	A	A	A	A	A	A	A	A	A
Gm01	51708434	G	A	A	A	A	A	A	A	A	A	A	A	A	A	A	A	A	A	A	A	A	A	A	A	A	A	A	G	A	A	A	A	A	A	A	A	A	A	A	A	A	A	A	A	A	A	A	A
Gm01	51708790	C	C	C	C	T	Y	C	C	C	C	C	C	C	C	C	C	C	C	C	C	C	C	C	C	C	C	C	C	C	C	C	C	T	C	C	C	C	C	T	T	C	C	C	C	T	C	C	C
Gm01	51708797	G	G	G	G	G	T	T	G	G	G	G	G	G	G	K	G	G	G	G	G	G	G	G	T	G	G	G	G	T	T	T	T	T	G	G	G	T	T	T	T	T	G	G	T	T	G	G	T
Gm01	51710706	A	A	A	A	A	A	A	R	A	A	A	A	A	A	A	A	A	R	A	R	A	A	A	A	A	A	A	A	A	A	A	A	A	R	A	A	R	A	A	A	A	A	A	A	A	A	A	A
Gm01	51710710	A	A	A	A	A	A	A	A	A	A	A	A	A	A	A	G	A	A	A	R	A	A	A	A	A	A	A	A	A	A	A	A	A	A	A	A	A	A	A	A	A	A	A	A	A	A	A	A
Gm01	51710714	A	A	A	A	A	A	A	A	A	A	A	A	A	A	A	A	A	A	A	R	A	A	A	A	A	A	A	A	A	A	A	A	A	A	A	A	A	A	A	A	R	A	A	A	A	A	A	A
Gm01	51711051	G	T	T	T	T	T	T	T	G	T	T	T	T	T	T	T	T	T	T	T	T	T	T	T	T	T	T	G	T	T	T	T	T	T	T	T	T	T	T	T	T	G	T	T	T	T	T	T
Gm01	51711052	T	A	A	A	A	A	A	A	T	A	A	A	A	A	A	A	A	A	A	A	A	A	A	A	A	A	A	T	A	A	A	A	A	A	A	A	A	A	A	A	A	T	A	A	A	A	A	A
Gm01	51711054	C	A	A	A	A	A	A	A	C	A	A	A	A	A	A	A	A	A	A	A	A	A	A	A	A	A	A	C	A	A	A	A	A	A	A	A	A	A	A	A	A	C	A	A	A	A	A	A
Gm01	51769619	C	A	A	A	A	A	A	A	A	A	A	A	A	A	A	A	A	A	A	A	A	A	A	A	A	A	A	C	A	A	A	A	A	A	A	A	A	A	A	A	A	C	A	A	A	A	A	A
Gm01	51869428	A	A	A	A	G	A	A	G	G	A	A	A	A	G	A	A	A	A	A	A	A	A	R	G	A	A	A	A	A	G	A	A	A	A	A	A	A	A	G	G	G	A	A	A	G	G	A	G
Gm01	51884258	A	A	A	A	G	A	A	G	A	A	A	A	A	G	A	A	A	A	A	A	A	A	R	G	A	A	A	A	A	G	A	A	A	A	A	A	A	A	G	G	G	A	A	A	G	G	A	G
Gm01	51893055	T	T	A	T	A	A	A	A	A	T	A	A	A	A	T	A	T	T	A	A	T	T	A	A	T	T	T	T	A	A	T	A	T	T	T	T	T	T	A	A	A	A	T	A	T	A	A	A
Gm01	51893056	C	C	T	C	T	T	T	T	T	C	T	T	T	T	C	T	C	C	Y	T	C	C	T	T	C	C	C	C	T	T	C	T	C	C	C	C	C	C	T	T	T	T	C	T	T	T	T	C
Gm01	51893058	A	A	C	A	C	C	C	C	C	A	C	C	C	C	M	C	A	A	C	C	A	A	C	C	A	A	A	A	C	C	A	C	A	A	A	A	A	A	C	C	C	C	A	C	C	C	C	C
Gm01	51900080	A	A	A	A	A	A	A	A	A	A	A	A	A	A	A	M	A	A	A	A	A	A	A	C	A	A	A	A	A	A	A	A	A	A	M	A	A	A	A	A	A	A	A	A	A	A	A	A
Gm01	51910362	C	C	T	C	T	T	C	T	C	C	T	T	T	T	C	C	C	C	C	C	C	C	C	T	C	C	C	C	T	T	C	C	C	C	C	C	C	C	C	T	T	C	C	Y	C	T	T	T
Gm01	52181861	A	A	A	A	A	A	A	A	A	M	A	A	A	A	A	A	A	A	A	A	A	A	A	A	A	A	A	A	A	M	M	A	M	A	A	A	A	A	A	A	A	A	A	A	A	A	A	A
Gm01	52196410	T	T	T	T	T	T	T	T	C	T	T	T	T	T	T	T	T	T	T	T	T	T	T	T	T	T	T	T	T	T	T	T	T	T	T	T	T	T	T	T	C	C	T	T	T	T	T	T
Gm01	52210206	G	G	G	G	G	G	G	G	G	G	G	G	G	G	G	G	G	G	A	G	G	G	G	G	G	G	G	G	G	G	G	G	G	G	G	G	G	G	G	G	G	A	G	G	G	G	G	G
Gm01	52215020	G	G	G	G	G	G	G	G	G	G	A	G	G	G	G	G	G	A	G	G	G	G	G	G	G	G	G	G	G	G	G	G	G	G	G	G	G	G	G	G	G	G	G	G	G	G	G	G
Gm01	52266568	A	A	A	A	A	A	A	A	T	A	A	A	A	A	A	A	A	A	A	A	A	A	A	A	A	A	A	A	A	A	A	A	A	A	A	A	A	A	A	A	T	T	A	A	A	A	A	A
Gm01	52269794	T	C	T	C	C	C	C	C	C	T	C	C	C	C	C	C	C	C	T	C	C	T	Y	T	T	C	C	C	T	T	T	T	C	C	C	C	C	C	C	C	T	C	C	T	C	T	T	C
Gm01	52332539	C	T	C	T	T	T	T	T	T	C	T	T	T	T	T	T	T	T	C	T	T	C	T	C	C	T	T	T	C	C	C	C	T	T	T	T	T	T	T	T	C	T	T	C	T	C	C	T
Gm01	52438294	T	T	T	T	T	T	T	T	T	T	T	T	T	T	T	T	T	T	C	T	T	T	T	T	T	T	T	T	T	T	T	T	T	T	T	T	T	T	T	T	T	T	T	T	T	T	T	T
Gm01	52453356	C	C	C	C	C	C	C	C	C	C	C	C	C	C	C	C	C	C	T	C	C	C	C	C	C	C	C	C	C	C	C	C	C	C	C	C	C	C	C	C	C	C	C	C	C	C	C	C
Gm01	52456712	C	C	C	C	C	C	C	C	C	C	C	C	C	C	C	C	C	C	T	C	C	C	C	C	C	C	C	C	C	C	C	C	C	C	C	C	C	C	C	C	C	C	C	C	C	C	C	C
Gm01	52456733	C	C	C	C	C	C	C	C	C	C	C	C	C	C	C	Y	Y	Y	C	Y	C	C	C	C	C	C	C	C	C	C	C	C	C	C	C	C	C	C	C	C	Y	C	C	C	C	C	C	C
[truncated: 34,976 more rows]
[truncated: 392 more columns]
